# Supplementary material for: Relationships between neuropsychological and antisaccade measures in multiple sclerosis patients
Source: PeerJ. 2018 Oct 4;6:e5737. doi: 10.7717/peerj.5737 (PMC6174870; doi:10.7717/peerj.5737)
Supplement: Supplemental Information 1 [file peerj-06-5737-s001.xlsx]

## Sheet: Sheet1
id_aaa	id_nnn	group	trial_number	sac_type	trial_ecc	trial_direction	out_latency	out_peak_vel	out_ampli
abd	1	M	10	3	1	1	356	236	4.64884
abd	1	M	11	3	2	1	336	202	3.34092
abd	1	M	13	3	2	1	324	276	5.57934
abd	1	M	14	3	2	1	264	248	5.49036
abd	1	M	15	3	2	1	320	262	5.89482
abd	1	M	20	3	1	1	356	363	7.90964
abd	1	M	23	3	1	1	368	173	3.04236
abd	1	M	30	3	2	1	356	273	5.89679
abd	1	M	31	3	2	1	332	295	5.88864
abd	1	M	32	3	1	1	268	353	7.75358
abd	1	M	34	3	2	1	460	329	9.88991
abd	1	M	35	3	1	1	240	332	8.81292
abd	1	M	96	3	1	1	508	270	5.99165
abd	1	M	97	3	1	1	404	187	3.39125
abd	1	M	99	3	1	1	408	227	4.5399
abd	1	M	12	3	1	2	264	332	10.7197
abd	1	M	16	3	1	2	300	291	7.83799
abd	1	M	17	3	1	2	360	263	5.83986
abd	1	M	18	3	1	2	292	268	7.20931
abd	1	M	22	3	2	2	376	283	6.09679
abd	1	M	24	3	1	2	360	300	8.42957
abd	1	M	25	3	1	2	304	240	5.40561
abd	1	M	26	3	1	2	248	265	6.52143
abd	1	M	27	3	2	2	492	269	7.01668
abd	1	M	29	3	2	2	404	229	4.61186
abd	1	M	33	3	2	2	308	328	11.2573
abd	1	M	36	3	2	2	388	263	7.52428
abd	1	M	38	3	2	2	436	346	10.7564
abd	1	M	39	3	1	2	364	327	8.18273
abd	1	M	40	3	2	2	308	308	10.1872
abd	1	M	92	3	2	2	348	289	8.13767
abd	1	M	93	3	2	2	240	320	7.95573
abd	1	M	94	3	1	2	308	709	9.29743
abd	1	M	95	3	1	2	332	308	6.52034
acm	2	M	10	3	2	1	512	260	4.9797
acm	2	M	11	3	1	1	360	293	6.74941
acm	2	M	18	3	2	1	300	374	14.0807
acm	2	M	21	3	2	1	320	322	10.4708
acm	2	M	24	3	1	1	416	282	7.65529
acm	2	M	26	3	1	1	332	309	9.2454
acm	2	M	28	3	2	1	324	268	6.3144
acm	2	M	32	3	1	1	384	171	2.1566
acm	2	M	33	3	1	1	420	200	4.06136
acm	2	M	34	3	2	1	348	183	2.66699
acm	2	M	35	3	1	1	380	257	6.18719
acm	2	M	36	3	2	1	360	269	8.57323
acm	2	M	38	3	1	1	316	216	5.06423
acm	2	M	39	3	2	1	356	206	3.17305
acm	2	M	91	3	1	1	364	294	6.1364
acm	2	M	96	3	1	1	340	287	9.20262
acm	2	M	99	3	1	1	364	261	6.70252
acm	2	M	13	3	2	2	396	258	7.55285
acm	2	M	14	3	1	2	428	197	5.51821
acm	2	M	15	3	1	2	356	418	11.2306
acm	2	M	16	3	2	2	352	274	12.4938
acm	2	M	19	3	1	2	340	243	8.28418
acm	2	M	20	3	2	2	344	284	8.66061
acm	2	M	25	3	1	2	380	240	6.47606
acm	2	M	27	3	1	2	364	202	5.01329
acm	2	M	30	3	2	2	340	266	9.20216
acm	2	M	31	3	1	2	352	257	7.43222
acm	2	M	40	3	1	2	400	190	3.25711
acm	2	M	93	3	2	2	376	218	7.12888
acm	2	M	94	3	1	2	392	279	9.52468
acm	2	M	95	3	2	2	352	240	6.57675
acm	2	M	98	3	1	2	356	262	7.1201
ajp	3	M	14	3	1	1	496	203	3.04241
ajp	3	M	20	3	1	1	384	229	3.86204
ajp	3	M	23	3	2	1	388	320	6.53201
ajp	3	M	25	3	2	1	276	303	8.29626
ajp	3	M	28	3	2	1	400	311	6.32898
ajp	3	M	29	3	1	1	396	247	4.88775
ajp	3	M	30	3	1	1	276	607	8.11014
ajp	3	M	31	3	2	1	308	339	9.50699
ajp	3	M	32	3	2	1	308	305	8.02552
ajp	3	M	34	3	2	1	308	353	10.5015
ajp	3	M	35	3	2	1	392	319	6.31492
ajp	3	M	92	3	1	1	392	340	14.7678
ajp	3	M	93	3	1	1	368	346	9.52021
ajp	3	M	94	3	2	1	332	329	9.11087
ajp	3	M	95	3	2	1	236	243	6.6301
ajp	3	M	11	3	1	2	472	185	4.07801
ajp	3	M	12	3	2	2	328	232	3.53975
ajp	3	M	15	3	2	2	452	274	6.99105
ajp	3	M	16	3	1	2	296	285	4.80034
ajp	3	M	22	3	2	2	420	216	5.1036
ajp	3	M	24	3	2	2	384	173	2.1861
ajp	3	M	26	3	2	2	300	185	2.91227
ajp	3	M	33	3	1	2	340	231	4.82474
ajp	3	M	36	3	1	2	268	296	4.63484
ajp	3	M	37	3	1	2	448	198	3.21761
ajp	3	M	40	3	1	2	248	249	7.27041
ajp	3	M	96	3	1	2	328	255	4.57887
ajp	3	M	97	3	1	2	308	190	3.16862
ajp	3	M	99	3	2	2	340	206	4.56536
ssa	4	M	12	3	1	1	240	217	12.6343
ssa	4	M	13	3	2	1	272	267	10.8604
ssa	4	M	14	3	1	1	344	230	7.80847
ssa	4	M	18	3	2	1	340	194	3.66908
ssa	4	M	23	3	1	1	332	247	6.52155
ssa	4	M	24	3	1	1	240	148	4.42091
ssa	4	M	28	3	1	1	268	228	5.17643
ssa	4	M	29	3	2	1	224	245	5.88272
ssa	4	M	30	3	2	1	316	251	13.0039
ssa	4	M	31	3	2	1	320	203	5.93952
ssa	4	M	91	3	2	1	216	280	15.1025
ssa	4	M	92	3	2	1	260	239	9.10947
ssa	4	M	95	3	2	1	368	274	7.8929
ssa	4	M	96	3	2	1	268	200	6.96276
ssa	4	M	97	3	1	1	332	241	6.88553
ssa	4	M	16	3	1	2	256	198	5.58866
ssa	4	M	17	3	1	2	212	239	7.90351
ssa	4	M	19	3	2	2	256	184	5.1537
ssa	4	M	20	3	1	2	260	195	4.17987
ssa	4	M	21	3	1	2	216	235	5.94039
ssa	4	M	26	3	1	2	244	230	6.88406
ssa	4	M	32	3	1	2	248	197	8.58917
ssa	4	M	33	3	1	2	280	200	9.272
ssa	4	M	35	3	2	2	268	232	7.87825
ssa	4	M	36	3	2	2	288	155	3.63424
ssa	4	M	37	3	2	2	240	183	4.38554
ssa	4	M	93	3	2	2	248	250	9.56336
ssa	4	M	94	3	2	2	236	254	8.27042
ssa	4	M	99	3	2	2	264	198	6.26588
cmm	5	M	10	3	2	1	440	221	7.48251
cmm	5	M	17	3	2	1	352	197	9.9375
cmm	5	M	18	3	2	1	376	228	7.9755
cmm	5	M	21	3	2	1	444	204	3.05407
cmm	5	M	22	3	2	1	476	166	3.34958
cmm	5	M	28	3	2	1	360	139	3.38009
cmm	5	M	29	3	2	1	384	188	7.69034
cmm	5	M	35	3	1	1	304	188	7.45107
cmm	5	M	36	3	2	1	296	154	6.42467
cmm	5	M	38	3	1	1	260	259	10.5726
cmm	5	M	96	3	1	1	464	188	4.37538
cmm	5	M	12	3	2	2	424	183	3.72675
cmm	5	M	13	3	2	2	404	197	6.08308
cmm	5	M	20	3	2	2	444	209	6.36792
cmm	5	M	23	3	2	2	368	191	7.54508
cmm	5	M	30	3	2	2	336	128	2.71769
cmm	5	M	92	3	2	2	444	206	5.51221
csf	6	M	16	3	2	1	364	324	8.11832
csf	6	M	21	3	2	1	376	276	4.29519
csf	6	M	32	3	2	1	352	588	13.2125
csf	6	M	93	3	1	1	312	265	7.06612
csf	6	M	17	3	1	2	420	573	13.6852
csf	6	M	40	3	2	2	300	784	15.4258
rea	7	M	16	3	1	1	332	304	8.84085
rea	7	M	25	3	1	1	380	370	14.4355
rea	7	M	26	3	2	1	308	313	15.6794
rea	7	M	27	3	1	1	260	344	16.6019
rea	7	M	37	3	2	1	412	331	16.8662
rea	7	M	38	3	1	1	332	350	13.0444
rea	7	M	39	3	1	1	400	382	16.6719
rea	7	M	93	3	2	1	288	312	13.6442
rea	7	M	10	3	2	2	252	373	12.6473
rea	7	M	15	3	2	2	380	286	16.151
rea	7	M	22	3	1	2	400	338	15.0904
rea	7	M	28	3	1	2	288	304	14.1148
rea	7	M	30	3	2	2	268	303	15.8461
rea	7	M	36	3	2	2	268	282	14.1823
rea	7	M	92	3	1	2	336	289	13.2657
rea	7	M	95	3	2	2	300	277	12.8285
rea	7	M	97	3	2	2	268	328	13.054
rea	7	M	98	3	1	2	264	313	13.2131
rea	7	M	99	3	2	2	336	314	14.0163
faf	8	M	10	3	1	1	296	164	5.87694
faf	8	M	14	3	1	1	308	171	3.9111
faf	8	M	15	3	1	1	340	157	5.95925
faf	8	M	16	3	2	1	352	211	7.27797
faf	8	M	17	3	1	1	268	136	4.10757
faf	8	M	22	3	1	1	272	221	11.8576
faf	8	M	29	3	2	1	380	169	4.97635
faf	8	M	30	3	1	1	296	180	7.48514
faf	8	M	33	3	2	1	428	186	7.15862
faf	8	M	34	3	2	1	272	172	9.17836
faf	8	M	38	3	2	1	440	161	6.26781
faf	8	M	40	3	2	1	316	252	8.40376
faf	8	M	93	3	2	1	388	169	3.33422
faf	8	M	11	3	2	2	304	230	7.2048
faf	8	M	12	3	2	2	412	218	8.69525
faf	8	M	18	3	1	2	308	230	7.2821
faf	8	M	21	3	2	2	260	259	11.5293
faf	8	M	24	3	2	2	236	245	12.0255
faf	8	M	25	3	1	2	288	251	12.9689
faf	8	M	27	3	1	2	432	170	3.52878
faf	8	M	31	3	2	2	360	219	8.64996
faf	8	M	35	3	1	2	328	240	11.1201
faf	8	M	37	3	1	2	400	218	7.93236
faf	8	M	91	3	2	2	404	250	11.2585
faf	8	M	92	3	1	2	260	223	13.1199
faf	8	M	94	3	2	2	424	180	4.30861
faf	8	M	95	3	1	2	212	208	7.75652
faf	8	M	97	3	2	2	416	201	8.33761
faf	8	M	98	3	1	2	224	215	8.74713
fms	9	M	12	3	2	1	428	230	2.3837
fms	9	M	14	3	2	1	252	325	6.26421
fms	9	M	15	3	2	1	328	330	4.57661
fms	9	M	24	3	2	1	372	331	4.10771
fms	9	M	25	3	2	1	320	368	6.78267
fms	9	M	27	3	1	1	292	296	5.30503
fms	9	M	28	3	1	1	496	336	4.75904
fms	9	M	31	3	2	1	288	352	7.11103
fms	9	M	32	3	1	1	396	219	3.89063
fms	9	M	34	3	1	1	340	355	6.05054
fms	9	M	35	3	2	1	304	445	11.7653
fms	9	M	36	3	1	1	272	404	11.8354
fms	9	M	37	3	1	1	340	389	7.7688
fms	9	M	94	3	1	1	312	392	10.6891
fms	9	M	95	3	1	1	360	422	11.5845
fms	9	M	98	3	1	1	264	726	11.6501
fms	9	M	13	3	2	2	288	279	4.26012
fms	9	M	17	3	1	2	320	276	3.60406
fms	9	M	18	3	1	2	368	246	4.13
fms	9	M	19	3	1	2	376	258	3.64831
fms	9	M	20	3	2	2	408	223	3.11104
fms	9	M	23	3	2	2	320	299	4.56584
fms	9	M	29	3	2	2	316	252	4.59289
fms	9	M	38	3	2	2	288	351	7.0289
fms	9	M	91	3	2	2	344	504	8.33604
fms	9	M	92	3	2	2	392	316	4.62928
fms	9	M	93	3	1	2	412	341	6.40079
fms	9	M	97	3	1	2	300	293	5.25617
fms	9	M	99	3	1	2	308	262	3.62651
fos	10	M	11	3	1	1	416	164	2.03637
fos	10	M	21	3	2	1	444	228	3.357
fos	10	M	24	3	1	1	232	256	2.96882
fos	10	M	29	3	2	1	404	208	2.02978
fos	10	M	35	3	1	1	292	347	4.95409
fos	10	M	91	3	1	1	476	149	2.0456
fos	10	M	99	3	1	1	268	190	2.4899
fos	10	M	12	3	2	2	176	282	7.28463
fos	10	M	13	3	2	2	392	256	7.35133
fos	10	M	14	3	1	2	284	153	2.8661
fos	10	M	15	3	1	2	264	326	10.4006
fos	10	M	19	3	1	2	184	232	6.26936
fos	10	M	20	3	2	2	456	207	4.21962
fos	10	M	25	3	1	2	288	195	5.25378
fos	10	M	27	3	1	2	404	249	4.91345
fos	10	M	31	3	1	2	212	250	5.84997
fos	10	M	93	3	2	2	344	255	4.71817
fos	10	M	94	3	1	2	228	231	3.48059
fos	10	M	95	3	2	2	372	246	6.57737
fos	10	M	97	3	2	2	180	300	6.07864
fos	10	M	98	3	1	2	284	214	3.71498
imm	11	M	11	3	1	1	504	134	4.34417
imm	11	M	19	3	1	1	432	156	5.47664
imm	11	M	23	3	1	1	428	156	5.63864
imm	11	M	29	3	1	1	480	145	4.92106
imm	11	M	34	3	2	1	496	139	8.87659
imm	11	M	92	3	1	1	452	188	8.84742
imm	11	M	96	3	2	1	368	184	5.93538
imm	11	M	97	3	2	1	436	179	8.50986
imm	11	M	98	3	2	1	396	158	6.24191
imm	11	M	10	3	1	2	504	120	4.2876
imm	11	M	12	3	1	2	372	91	3.13344
imm	11	M	14	3	2	2	472	155	5.18303
imm	11	M	16	3	2	2	488	100	4.65319
imm	11	M	20	3	2	2	500	75	3.97232
imm	11	M	21	3	1	2	500	120	5.76774
imm	11	M	24	3	1	2	444	135	4.61203
imm	11	M	31	3	2	2	492	114	5.22684
imm	11	M	91	3	2	2	412	126	5.84155
imm	11	M	95	3	1	2	452	134	4.94252
imm	11	M	99	3	1	2	452	106	5.67316
jap	12	M	10	3	2	1	228	203	6.76397
jap	12	M	11	3	1	1	212	207	8.8497
jap	12	M	18	3	2	1	204	273	14.8485
jap	12	M	21	3	2	1	272	216	13.9287
jap	12	M	22	3	2	1	244	287	16.4832
jap	12	M	24	3	1	1	224	226	16.7123
jap	12	M	26	3	1	1	204	245	13.5426
jap	12	M	28	3	2	1	220	261	16.5961
jap	12	M	29	3	2	1	204	281	16.0028
jap	12	M	32	3	1	1	280	246	19.1269
jap	12	M	34	3	2	1	204	247	13.6685
jap	12	M	35	3	1	1	208	371	18.625
jap	12	M	36	3	2	1	212	253	17.1745
jap	12	M	39	3	2	1	236	246	16.8437
jap	12	M	91	3	1	1	332	183	5.8155
jap	12	M	96	3	1	1	300	166	3.83496
jap	12	M	99	3	1	1	272	155	2.74464
jap	12	M	92	3	2	2	268	217	9.03336
jap	12	M	94	3	1	2	200	217	12.6455
jap	12	M	95	3	2	2	216	190	8.47873
jap	12	M	98	3	1	2	204	199	9.91844
jjp	13	M	13	3	2	1	292	194	4.53704
jjp	13	M	15	3	1	1	304	183	4.07407
jjp	13	M	17	3	2	1	316	184	4.5895
jjp	13	M	20	3	1	1	276	209	6.74273
jjp	13	M	22	3	1	1	296	217	6.68839
jjp	13	M	23	3	1	1	300	251	6.54285
jjp	13	M	24	3	2	1	220	250	7.81827
jjp	13	M	27	3	1	1	324	167	4.54264
jjp	13	M	30	3	2	1	288	181	5.81804
jjp	13	M	31	3	2	1	316	188	4.13345
jjp	13	M	32	3	1	1	272	216	4.89967
jjp	13	M	34	3	1	1	276	167	4.34852
jjp	13	M	35	3	2	1	276	217	7.79266
jjp	13	M	36	3	2	1	292	203	8.71016
jjp	13	M	39	3	1	1	268	232	6.76458
jjp	13	M	91	3	1	1	420	278	7.19189
jjp	13	M	94	3	2	1	300	185	4.21208
jjp	13	M	97	3	2	1	304	235	8.3784
jjp	13	M	10	3	2	2	364	168	3.20431
jjp	13	M	12	3	1	2	232	185	5.50358
jjp	13	M	14	3	2	2	252	219	7.15563
jjp	13	M	18	3	2	2	268	246	6.81346
jjp	13	M	19	3	2	2	320	250	7.03774
jjp	13	M	21	3	1	2	276	164	3.03739
jjp	13	M	25	3	2	2	232	186	4.95957
jjp	13	M	26	3	1	2	232	200	6.98747
jjp	13	M	28	3	2	2	408	155	4.30668
jjp	13	M	29	3	1	2	400	159	3.94734
jjp	13	M	38	3	1	2	276	201	4.40762
jjp	13	M	40	3	1	2	228	210	4.79026
jjp	13	M	93	3	1	2	244	191	4.9271
jjp	13	M	96	3	2	2	272	175	4.06231
pmp	14	M	15	3	2	1	348	324	11.5931
pmp	14	M	27	3	1	1	228	291	10.8263
pmp	14	M	28	3	1	1	256	216	4.84518
pmp	14	M	30	3	2	1	264	299	8.76188
pmp	14	M	31	3	2	1	260	290	12.4113
pmp	14	M	34	3	1	1	292	325	13.7085
pmp	14	M	35	3	2	1	264	291	8.7868
pmp	14	M	36	3	1	1	268	297	11.7342
pmp	14	M	37	3	1	1	284	302	13.8817
pmp	14	M	96	3	1	1	292	331	13.4162
pmp	14	M	98	3	1	1	272	324	8.8461
pmp	14	M	11	3	1	2	300	253	4.8694
pmp	14	M	13	3	2	2	256	262	5.10586
pmp	14	M	16	3	2	2	304	259	9.03125
pmp	14	M	17	3	1	2	284	235	5.88865
pmp	14	M	18	3	1	2	284	227	5.01937
pmp	14	M	19	3	1	2	252	238	5.90357
pmp	14	M	20	3	2	2	280	247	6.70907
pmp	14	M	26	3	1	2	256	295	9.02274
pmp	14	M	38	3	2	2	404	175	3.33504
pmp	14	M	40	3	1	2	324	264	7.13381
pmp	14	M	91	3	2	2	428	300	8.86784
pmp	14	M	92	3	2	2	316	276	5.49622
pmp	14	M	97	3	1	2	312	236	4.72366
pmp	14	M	99	3	1	2	304	189	3.51802
jmm	15	M	10	3	2	1	228	368	20.2087
jmm	15	M	15	3	1	1	228	323	16.7792
jmm	15	M	17	3	1	1	208	350	17.0798
jmm	15	M	18	3	2	1	180	381	17.7537
jmm	15	M	25	3	2	1	248	558	21.2726
jmm	15	M	33	3	1	1	220	340	17.3685
jmm	15	M	34	3	2	1	264	263	7.88575
jmm	15	M	35	3	2	1	328	229	3.59473
jmm	15	M	40	3	1	1	340	218	2.55294
jmm	15	M	93	3	1	1	336	288	15.8773
jmm	15	M	98	3	1	1	256	255	11.9194
jmm	15	M	99	3	2	1	212	313	18.0913
jmm	15	M	11	3	2	2	256	290	11.2157
jmm	15	M	21	3	1	2	188	317	14.8503
jmm	15	M	24	3	2	2	244	289	11.1666
jmm	15	M	27	3	1	2	220	277	12.9848
jmm	15	M	29	3	1	2	224	254	9.9581
jmm	15	M	31	3	2	2	236	256	15.0837
jmm	15	M	32	3	1	2	236	296	16.2278
jmm	15	M	36	3	1	2	256	266	10.2277
jmm	15	M	37	3	2	2	208	281	11.9704
jmm	15	M	39	3	1	2	212	284	12.5157
jmm	15	M	92	3	2	2	340	249	5.23296
jmm	15	M	94	3	2	2	184	435	11.5238
jmm	15	M	95	3	2	2	272	280	15.7783
jmm	15	M	97	3	2	2	244	363	12.7329
jpo	16	M	16	3	1	1	280	285	13.5207
jpo	16	M	20	3	2	1	252	381	14.9246
jpo	16	M	24	3	2	1	256	304	11.3333
jpo	16	M	25	3	1	1	236	317	13.9741
jpo	16	M	29	3	1	1	324	258	7.57262
jpo	16	M	32	3	2	1	408	148	3.30183
jpo	16	M	33	3	2	1	328	332	10.3981
jpo	16	M	37	3	2	1	368	287	11.6212
jpo	16	M	38	3	1	1	240	319	14.948
jpo	16	M	39	3	2	1	264	283	12.8456
jpo	16	M	91	3	2	1	276	299	10.6406
jpo	16	M	95	3	1	1	228	333	14.8985
jpo	16	M	99	3	1	1	288	331	16.4453
jpo	16	M	10	3	2	2	244	278	14.2863
jpo	16	M	15	3	1	2	248	298	11.3676
jpo	16	M	17	3	2	2	224	324	12.4696
jpo	16	M	21	3	1	2	228	271	10.8229
jpo	16	M	30	3	2	2	372	244	8.92667
jpo	16	M	36	3	2	2	240	293	12.8352
jpo	16	M	93	3	2	2	220	315	11.0776
jpo	16	M	98	3	2	2	256	308	12.8742
lma	17	M	12	3	1	1	292	306	7.36074
lma	17	M	15	3	2	1	260	586	11.4632
lma	17	M	17	3	1	1	356	395	7.18882
lma	17	M	21	3	1	1	300	446	9.15825
lma	17	M	23	3	1	1	272	443	6.60952
lma	17	M	37	3	1	1	296	445	10.3115
lma	17	M	91	3	2	1	300	350	9.26348
lma	17	M	99	3	2	1	308	492	10.475
lma	17	M	13	3	1	2	352	454	14.6465
lma	17	M	18	3	2	2	312	417	3.81572
lma	17	M	25	3	1	2	348	342	11.2489
lma	17	M	26	3	2	2	324	294	4.92642
lma	17	M	27	3	2	2	352	398	13.0786
lma	17	M	29	3	2	2	288	505	10.8079
lma	17	M	30	3	1	2	292	537	15.5656
lma	17	M	31	3	2	2	252	301	7.41535
lma	17	M	32	3	2	2	288	427	13.1261
lma	17	M	33	3	1	2	248	398	11.7042
lma	17	M	36	3	2	2	316	489	15.7714
lma	17	M	38	3	1	2	356	606	13.271
lma	17	M	92	3	2	2	320	446	13.1312
lma	17	M	93	3	1	2	248	572	9.18239
lma	17	M	95	3	1	2	392	323	8.70681
lma	17	M	97	3	2	2	328	471	2.78454
lmp	18	M	22	3	2	1	436	218	2.86663
lmp	18	M	23	3	1	1	296	285	6.56424
lmp	18	M	25	3	2	1	388	240	3.58614
lmp	18	M	30	3	1	1	328	207	3.09674
lmp	18	M	35	3	2	1	472	183	2.58439
lmp	18	M	98	3	1	1	364	201	2.706
lmp	18	M	15	3	1	2	296	233	3.46863
lmp	18	M	17	3	1	2	296	227	3.96679
lmp	18	M	21	3	2	2	292	208	3.78357
lmp	18	M	28	3	2	2	384	169	2.75952
lmp	18	M	29	3	1	2	252	283	7.25747
lmp	18	M	31	3	2	2	316	235	5.05056
lmp	18	M	33	3	2	2	404	178	3.10822
lmp	18	M	39	3	2	2	456	234	7.03742
lmp	18	M	40	3	1	2	356	348	7.60783
lmp	18	M	91	3	1	2	364	281	7.01598
lmp	18	M	92	3	2	2	392	169	2.37429
lmp	18	M	94	3	1	2	276	388	12.3307
lmp	18	M	96	3	1	2	244	314	12.346
mff	19	M	13	3	1	1	308	158	4.44085
mff	19	M	23	3	2	1	252	254	7.48362
mff	19	M	24	3	2	1	288	236	7.03507
mff	19	M	34	3	2	1	316	190	4.2632
mff	19	M	36	3	1	1	336	207	4.74619
mff	19	M	91	3	1	1	364	236	5.54459
mff	19	M	92	3	1	1	260	250	6.0468
mff	19	M	94	3	2	1	288	187	2.77625
mff	19	M	95	3	2	1	236	241	8.50773
mff	19	M	97	3	2	1	272	232	7.20161
mff	19	M	11	3	2	2	316	178	3.34097
mff	19	M	14	3	2	2	256	196	5.63423
mff	19	M	17	3	2	2	340	166	8.09025
mff	19	M	18	3	1	2	268	147	2.18329
mff	19	M	20	3	1	2	324	121	2.89403
mff	19	M	26	3	2	2	256	198	5.04697
mff	19	M	31	3	1	2	324	134	6.16482
mff	19	M	33	3	2	2	296	117	2.22152
mff	19	M	93	3	2	2	264	271	8.01349
mff	19	M	96	3	1	2	332	184	5.52275
mff	19	M	98	3	1	2	252	170	3.11552
mio	20	M	12	3	2	1	424	133	4.53008
mio	20	M	14	3	2	1	444	179	8.62118
mio	20	M	15	3	2	1	404	189	7.06501
mio	20	M	21	3	2	1	372	214	7.72543
mio	20	M	30	3	2	1	348	172	2.42928
mio	20	M	31	3	2	1	456	125	2.03961
mio	20	M	32	3	1	1	500	110	4.04511
mio	20	M	34	3	1	1	472	142	4.3419
mio	20	M	36	3	1	1	336	149	3.02083
mio	20	M	94	3	1	1	472	116	2.31166
mio	20	M	11	3	1	2	252	154	5.18879
mio	20	M	13	3	2	2	348	151	4.18126
mio	20	M	17	3	1	2	264	167	6.00465
mio	20	M	18	3	1	2	384	155	6.11883
mio	20	M	19	3	1	2	220	188	7.99897
mio	20	M	20	3	2	2	372	166	5.35074
mio	20	M	92	3	2	2	404	239	4.15496
mio	20	M	97	3	1	2	448	150	5.47297
mio	20	M	99	3	1	2	364	108	2.18421
mjp	21	M	13	3	2	1	252	742	15.4283
mjp	21	M	14	3	1	1	236	362	10.5158
mjp	21	M	18	3	2	1	320	404	6.14139
mjp	21	M	22	3	1	1	272	313	5.41783
mjp	21	M	23	3	1	1	264	566	8.1799
mjp	21	M	24	3	1	1	288	303	9.08471
mjp	21	M	28	3	1	1	320	368	7.48331
mjp	21	M	29	3	2	1	272	323	6.296
mjp	21	M	30	3	2	1	372	267	5.52144
mjp	21	M	38	3	1	1	236	373	10.0699
mjp	21	M	39	3	2	1	276	393	8.80006
mjp	21	M	91	3	2	1	508	392	12.1306
mjp	21	M	95	3	2	1	384	335	8.21079
mjr	22	M	10	3	1	1	372	165	3.55507
mjr	22	M	13	3	2	1	324	153	3.25797
mjr	22	M	14	3	2	1	324	117	3.637
mjr	22	M	15	3	2	1	296	177	3.54262
mjr	22	M	19	3	2	1	340	136	2.1992
mjr	22	M	20	3	1	1	304	110	2.84079
mjr	22	M	21	3	1	1	336	104	4.11872
mjr	22	M	23	3	1	1	312	150	4.93727
mjr	22	M	28	3	1	1	352	149	3.647
mjr	22	M	30	3	2	1	392	150	4.79105
mjr	22	M	31	3	2	1	316	169	4.62482
mjr	22	M	32	3	1	1	260	169	10.0741
mjr	22	M	34	3	2	1	256	169	6.4407
mjr	22	M	37	3	2	1	332	157	3.02773
mjr	22	M	91	3	2	1	336	148	3.53474
mjr	22	M	97	3	1	1	320	160	2.92214
mjr	22	M	99	3	1	1	396	136	5.02372
mjr	22	M	12	3	1	2	336	164	3.84668
mjr	22	M	16	3	1	2	348	127	3.71026
mjr	22	M	17	3	1	2	332	90	2.36564
mjr	22	M	24	3	1	2	316	125	2.73403
mjr	22	M	26	3	1	2	332	127	3.80232
mjr	22	M	27	3	2	2	264	148	3.74487
mjr	22	M	29	3	2	2	312	137	2.82383
mjr	22	M	36	3	2	2	308	151	7.43683
mjr	22	M	39	3	1	2	300	147	5.93702
mjr	22	M	40	3	2	2	252	176	9.12497
mjr	22	M	92	3	2	2	384	114	3.79103
mjr	22	M	93	3	2	2	316	180	7.81183
mjr	22	M	94	3	1	2	316	168	7.28716
mjr	22	M	95	3	1	2	396	131	2.56104
mjr	22	M	98	3	2	2	348	105	3.26532
pcb	23	M	10	3	1	1	332	782	7.26934
pcb	23	M	11	3	2	1	412	1012	4.62133
pcb	23	M	14	3	2	1	392	797	8.37526
pcb	23	M	15	3	2	1	392	301	4.70923
pcb	23	M	20	3	1	1	428	252	2.72275
pcb	23	M	28	3	1	1	336	443	3.52435
pcb	23	M	35	3	1	1	416	206	4.39556
pcb	23	M	37	3	2	1	364	336	10.4681
pcb	23	M	97	3	1	1	444	573	3.22522
pcb	23	M	16	3	1	2	468	625	7.20143
pcb	23	M	17	3	1	2	448	349	2.83986
pcb	23	M	22	3	2	2	500	689	5.30513
pcb	23	M	24	3	1	2	412	248	3.90025
pcb	23	M	29	3	2	2	440	214	6.8854
pcb	23	M	98	3	2	2	332	412	11.454
pca	24	M	19	3	1	1	496	185	3.99547
pca	24	M	24	3	2	1	436	134	2.7748
pca	24	M	25	3	2	1	448	210	5.97786
pca	24	M	26	3	2	1	324	228	7.22945
pca	24	M	29	3	1	1	296	239	5.49477
pca	24	M	34	3	2	1	348	205	5.86442
pca	24	M	35	3	2	1	296	209	5.86043
pca	24	M	36	3	2	1	384	177	4.81075
pca	24	M	38	3	2	1	356	152	2.58163
pca	24	M	99	3	1	1	264	169	3.81058
pca	24	M	16	3	1	2	304	134	2.82986
pca	24	M	28	3	2	2	216	185	4.38426
pca	24	M	30	3	2	2	316	163	2.25471
pca	24	M	31	3	1	2	252	194	4.77336
pca	24	M	37	3	2	2	232	158	2.99284
pca	24	M	93	3	1	2	216	217	6.52193
ppl	25	M	21	3	2	1	376	138	3.44465
ppl	25	M	23	3	2	1	292	206	3.67468
ppl	25	M	24	3	1	1	264	296	6.11167
ppl	25	M	30	3	1	1	292	206	2.24262
ppl	25	M	98	3	1	1	384	294	9.67178
ppl	25	M	99	3	2	1	364	242	5.73915
ppl	25	M	14	3	1	2	384	248	7.97046
ppl	25	M	32	3	2	2	352	315	13.7573
ppl	25	M	39	3	1	2	364	278	7.24346
ppl	25	M	40	3	2	2	120	205	2.44848
ppl	25	M	91	3	1	2	404	263	5.81545
ppl	25	M	94	3	2	2	296	302	9.4076
ppl	25	M	95	3	1	2	280	308	8.4751
ppl	25	M	96	3	2	2	404	286	9.02997
ais	26	M	13	3	2	1	328	286	8.66381
ais	26	M	14	3	2	2	300	289	8.47998
ais	26	M	19	3	2	2	332	300	8.5885
ais	26	M	21	3	1	2	356	258	9.11411
ais	26	M	22	3	1	2	356	287	7.45299
ais	26	M	25	3	1	2	320	288	11.5267
ais	26	M	27	3	1	2	372	266	9.56543
ais	26	M	29	3	1	2	300	258	10.6181
ais	26	M	30	3	1	2	372	270	5.10579
ais	26	M	34	3	2	2	424	202	2.87637
ais	26	M	40	3	2	2	368	204	5.48314
ais	26	M	91	3	2	2	404	279	8.00459
ais	26	M	92	3	2	2	272	280	7.00068
ais	26	M	94	3	2	2	320	324	11.3381
ais	26	M	96	3	2	2	300	334	8.42129
amc	27	M	14	3	1	1	400	115	2.47245
amc	27	M	16	3	2	1	392	125	2.05871
amc	27	M	17	3	1	1	488	175	3.80602
amc	27	M	20	3	2	1	420	146	2.85813
amc	27	M	23	3	1	1	344	163	3.63067
amc	27	M	25	3	1	1	288	159	3.11586
amc	27	M	27	3	2	1	352	147	2.08377
amc	27	M	28	3	1	1	300	184	3.66983
amc	27	M	35	3	1	1	416	213	4.74391
amc	27	M	38	3	2	1	344	177	3.73877
amc	27	M	39	3	2	1	316	155	2.36883
amc	27	M	92	3	2	1	456	143	2.96228
amc	27	M	94	3	2	1	424	204	6.19583
amc	27	M	97	3	1	1	336	142	2.59712
amc	27	M	10	3	2	2	272	167	4.1553
amc	27	M	12	3	2	2	276	194	2.94908
amc	27	M	13	3	1	2	348	145	2.6704
amc	27	M	22	3	1	2	332	151	4.62264
amc	27	M	29	3	1	2	348	149	2.83011
amc	27	M	30	3	1	2	312	140	2.69358
amc	27	M	31	3	1	2	328	142	2.61593
amc	27	M	33	3	2	2	276	169	2.74744
amc	27	M	36	3	1	2	448	102	2.21879
amc	27	M	37	3	2	2	320	154	2.53837
amc	27	M	40	3	1	2	304	184	3.5259
amc	27	M	91	3	2	2	460	123	2.28097
amc	27	M	93	3	2	2	452	121	2.30272
amc	27	M	98	3	2	2	480	222	2.28925
amc	27	M	99	3	2	2	316	175	3.19449
asb	28	M	10	3	1	1	360	231	7.13261
asb	28	M	15	3	2	1	496	190	6.09087
asb	28	M	28	3	1	1	296	271	7.40791
asb	28	M	34	3	2	1	424	224	6.83465
asb	28	M	91	3	2	1	364	230	5.22071
asb	28	M	99	3	1	1	404	220	8.70123
asb	28	M	12	3	1	2	220	227	8.62217
asb	28	M	25	3	1	2	232	240	4.98866
asb	28	M	26	3	1	2	420	244	4.58513
asb	28	M	27	3	2	2	276	181	3.60922
asb	28	M	33	3	2	2	304	238	7.67353
asb	28	M	38	3	2	2	328	206	5.57281
asb	28	M	92	3	2	2	220	264	6.94391
asb	28	M	93	3	2	2	244	227	9.25781
asb	28	M	95	3	1	2	224	252	10.3219
bmo	29	M	13	3	1	1	316	304	13.0461
bmo	29	M	15	3	1	1	512	301	6.80102
bmo	29	M	21	3	2	1	324	372	11.3854
bmo	29	M	24	3	1	1	288	414	12.7199
bmo	29	M	25	3	1	1	460	304	7.41602
bmo	29	M	33	3	1	1	372	291	7.17124
bmo	29	M	92	3	2	1	400	352	8.0485
bmo	29	M	94	3	2	1	456	352	10.2561
bmo	29	M	99	3	2	1	352	294	9.92022
bmo	29	M	12	3	1	2	336	326	7.78846
bmo	29	M	16	3	2	2	428	250	4.68007
bmo	29	M	23	3	2	2	444	457	10.6585
bmo	29	M	27	3	1	2	264	440	11.2622
bmo	29	M	36	3	2	2	340	171	3.91061
bmo	29	M	38	3	1	2	300	324	9.62058
bmo	29	M	97	3	1	2	448	339	6.76109
cim	30	M	35	3	1	1	316	158	9.10674
cim	30	M	92	3	1	1	328	296	16.799
cim	30	M	94	3	2	1	340	230	13.1122
cim	30	M	95	3	2	1	340	266	15.4502
cim	30	M	11	3	2	2	260	194	6.52667
cim	30	M	14	3	2	2	276	134	8.69923
cim	30	M	20	3	1	2	272	179	10.0232
cim	30	M	25	3	1	2	380	189	8.47475
cim	30	M	93	3	2	2	320	200	10.5763
cim	30	M	99	3	1	2	308	176	9.82984
dlf	31	M	16	3	1	1	244	324	13.6582
dlf	31	M	19	3	1	1	300	360	13.315
dlf	31	M	20	3	2	1	396	294	14.4346
dlf	31	M	28	3	2	1	300	312	12.6611
dlf	31	M	29	3	1	1	304	332	13.2984
dlf	31	M	32	3	2	1	256	227	6.71522
dlf	31	M	37	3	1	1	284	377	10.0445
dlf	31	M	38	3	1	1	288	319	12.18
dlf	31	M	99	3	2	1	284	283	5.27403
dlf	31	M	10	3	1	2	268	325	12.6579
dlf	31	M	18	3	2	2	268	237	6.57514
dlf	31	M	21	3	2	2	416	286	9.04072
dlf	31	M	22	3	1	2	248	318	8.62549
dlf	31	M	26	3	2	2	264	312	9.82794
dlf	31	M	30	3	2	2	292	322	7.9654
dlf	31	M	33	3	1	2	228	272	13.061
dlf	31	M	34	3	1	2	244	311	10.3569
dlf	31	M	93	3	1	2	252	331	11.4552
dlf	31	M	95	3	2	2	232	342	10.0176
hmo	32	M	21	3	2	1	296	414	19.4569
hmo	32	M	27	3	1	1	260	324	15.3354
hmo	32	M	28	3	1	1	284	313	15.7592
hmo	32	M	30	3	2	1	288	368	12.5385
hmo	32	M	31	3	2	1	248	352	16.4014
hmo	32	M	32	3	1	1	284	349	13.1319
hmo	32	M	34	3	1	1	264	355	17.7535
hmo	32	M	35	3	2	1	264	320	15.0223
hmo	32	M	36	3	1	1	236	338	14.5243
hmo	32	M	94	3	1	1	264	335	12.6777
hmo	32	M	95	3	1	1	300	309	12.211
hmo	32	M	96	3	1	1	280	343	17.4165
hmo	32	M	98	3	1	1	244	366	18.1194
hmo	32	M	11	3	1	2	264	355	15.4094
hmo	32	M	13	3	2	2	288	299	10.1348
hmo	32	M	19	3	1	2	256	333	17.9154
hmo	32	M	20	3	2	2	224	350	17.0646
hmo	32	M	26	3	1	2	272	320	17.4783
hmo	32	M	29	3	2	2	268	351	16.0987
hmo	32	M	33	3	2	2	276	301	12.0423
hmo	32	M	38	3	2	2	308	434	10.4364
hmo	32	M	91	3	2	2	268	337	9.70801
hmo	32	M	92	3	2	2	296	209	4.31906
jmo	33	M	15	3	2	1	336	240	9.69266
jmo	33	M	21	3	1	1	440	166	5.55805
jmo	33	M	23	3	1	1	328	167	3.29195
jmo	33	M	28	3	1	1	344	163	7.38899
jmo	33	M	30	3	2	1	448	97	5.55232
jmo	33	M	31	3	2	1	388	87	2.02194
jmo	33	M	37	3	2	1	396	203	6.63026
jmo	33	M	96	3	1	1	480	321	15.5306
jmo	33	M	97	3	1	1	476	223	12.8221
jmo	33	M	12	3	1	2	488	129	9.73954
jmo	33	M	17	3	1	2	392	175	10.2813
jmo	33	M	22	3	2	2	404	182	7.76319
jmo	33	M	24	3	1	2	352	179	11.4496
jmo	33	M	25	3	1	2	404	224	8.89573
jmo	33	M	27	3	2	2	332	138	10.868
jmo	33	M	29	3	2	2	436	134	7.8679
jmo	33	M	40	3	2	2	460	172	5.49402
jmo	33	M	92	3	2	2	392	224	8.72344
jmo	33	M	94	3	1	2	452	235	10.7924
jmo	33	M	95	3	1	2	496	216	14.7064
jmo	33	M	98	3	2	2	368	187	9.54105
jsf	34	M	11	3	1	1	268	245	5.77882
jsf	34	M	12	3	1	1	248	284	7.42896
jsf	34	M	13	3	2	1	368	227	5.6406
jsf	34	M	14	3	1	1	232	291	10.4541
jsf	34	M	15	3	1	1	264	283	7.77419
jsf	34	M	18	3	2	1	296	164	3.35805
jsf	34	M	22	3	1	1	264	242	7.02295
jsf	34	M	23	3	1	1	280	257	7.68744
jsf	34	M	24	3	1	1	272	281	10.6677
jsf	34	M	28	3	1	1	296	284	6.28477
jsf	34	M	29	3	2	1	304	228	6.31354
jsf	34	M	30	3	2	1	252	321	9.38094
jsf	34	M	31	3	2	1	216	265	7.25877
jsf	34	M	38	3	1	1	304	245	4.8701
jsf	34	M	39	3	2	1	256	290	9.06827
jsf	34	M	91	3	2	1	312	302	7.16563
jsf	34	M	92	3	2	1	256	310	8.07095
jsf	34	M	95	3	2	1	296	197	3.09734
jsf	34	M	96	3	2	1	244	264	7.0879
jsf	34	M	97	3	1	1	252	287	10.2362
jsf	34	M	10	3	2	2	284	238	8.16978
jsf	34	M	16	3	1	2	244	270	6.89809
jsf	34	M	17	3	1	2	264	244	7.52624
jsf	34	M	20	3	1	2	216	258	8.81509
jsf	34	M	21	3	1	2	288	252	5.79061
jsf	34	M	26	3	1	2	272	262	9.55671
jsf	34	M	32	3	1	2	288	251	8.91411
jsf	34	M	35	3	2	2	292	221	6.46189
jsf	34	M	36	3	2	2	232	269	8.78584
jsf	34	M	37	3	2	2	220	264	8.70741
jsf	34	M	93	3	2	2	340	168	2.01603
jsf	34	M	94	3	2	2	272	238	7.21885
jsf	34	M	99	3	2	2	244	255	10.0948
mas	35	M	10	3	2	1	376	246	9.64217
mas	35	M	11	3	1	1	324	245	10.0541
mas	35	M	13	3	2	1	288	247	12.0295
mas	35	M	18	3	1	1	284	252	11.7944
mas	35	M	20	3	2	1	272	283	11.1397
mas	35	M	23	3	1	1	292	259	9.14559
mas	35	M	24	3	2	1	296	269	10.0824
mas	35	M	26	3	1	1	240	284	14.8463
mas	35	M	31	3	1	1	260	265	19.4438
mas	35	M	32	3	1	1	252	270	15.435
mas	35	M	35	3	1	1	228	292	14.9577
mas	35	M	36	3	2	1	252	276	13.7686
mas	35	M	37	3	1	1	328	264	6.60413
mas	35	M	99	3	2	1	320	233	6.79332
mas	35	M	14	3	2	2	240	251	6.81466
mas	35	M	16	3	1	2	256	236	9.66724
mas	35	M	17	3	1	2	256	262	9.6529
mas	35	M	19	3	2	2	240	254	7.36777
mas	35	M	21	3	1	2	224	244	8.59388
mas	35	M	30	3	1	2	304	242	12.9214
mas	35	M	38	3	2	2	284	199	3.69861
mas	35	M	40	3	2	2	236	248	12.0556
mas	35	M	91	3	2	2	284	243	7.76738
mas	35	M	92	3	2	2	256	275	15.8763
mas	35	M	94	3	2	2	236	263	10.6236
mas	35	M	96	3	2	2	260	215	3.29823
mas	35	M	97	3	2	2	248	292	12.1794
mfp	36	M	14	3	2	1	392	205	3.42527
mfp	36	M	16	3	1	1	272	308	12.2061
mfp	36	M	17	3	1	1	244	279	9.59247
mfp	36	M	24	3	2	1	280	262	8.21247
mfp	36	M	25	3	1	1	256	289	10.5458
mfp	36	M	29	3	1	1	264	229	6.72888
mfp	36	M	35	3	1	1	272	266	6.75367
mfp	36	M	40	3	2	1	260	300	11.6941
mfp	36	M	99	3	2	1	292	272	10.9307
mfp	36	M	10	3	1	2	216	296	14.3345
mfp	36	M	11	3	2	2	204	302	12.9258
mfp	36	M	12	3	1	2	264	317	15.8429
mfp	36	M	13	3	1	2	256	283	10.4453
mfp	36	M	18	3	2	2	244	241	10.077
mfp	36	M	22	3	1	2	236	283	14.1268
mfp	36	M	26	3	2	2	292	259	10.8839
mfp	36	M	27	3	1	2	208	306	14.1765
mfp	36	M	30	3	2	2	228	298	11.4706
mfp	36	M	92	3	2	2	288	332	13.5705
mfp	36	M	93	3	1	2	276	290	12.6775
mfp	36	M	96	3	2	2	284	274	13.5828
mjm	37	M	11	3	1	1	276	265	7.22762
mjm	37	M	12	3	1	1	248	266	8.76294
mjm	37	M	13	3	2	1	244	334	11.5898
mjm	37	M	14	3	1	1	288	274	9.92384
mjm	37	M	15	3	1	1	272	259	7.51923
mjm	37	M	18	3	2	1	272	272	8.61707
mjm	37	M	22	3	1	1	348	383	15.6937
mjm	37	M	23	3	1	1	336	329	11.7079
mjm	37	M	24	3	1	1	316	347	15.0652
mjm	37	M	28	3	1	1	304	244	11.5713
mjm	37	M	29	3	2	1	504	398	12.8161
mjm	37	M	30	3	2	1	256	311	11.7282
mjm	37	M	39	3	2	1	416	251	8.2747
mjm	37	M	91	3	2	1	348	395	17.57
mjm	37	M	92	3	2	1	328	336	13.8505
mjm	37	M	96	3	2	1	304	343	11.8388
mjm	37	M	97	3	1	1	224	349	15.1187
mjm	37	M	10	3	2	2	280	284	7.81365
mjm	37	M	19	3	2	2	336	325	11.9068
mjm	37	M	20	3	1	2	220	348	11.458
mjm	37	M	21	3	1	2	212	322	14.2349
mjm	37	M	26	3	1	2	220	307	9.34621
mjm	37	M	27	3	1	2	272	295	11.64
mjm	37	M	32	3	1	2	328	302	9.53622
mjm	37	M	34	3	2	2	332	303	9.79613
mjm	37	M	36	3	2	2	280	296	11.794
mjm	37	M	37	3	2	2	256	330	9.21625
mjm	37	M	40	3	1	2	276	330	11.3972
mjm	37	M	93	3	2	2	328	316	12.1226
mjm	37	M	94	3	2	2	272	293	9.78742
mjm	37	M	98	3	1	2	196	261	7.06895
mjm	37	M	99	3	2	2	280	269	6.84979
mmc	38	M	19	3	1	1	396	360	16.8629
mmc	38	M	21	3	1	1	448	487	15.327
mmc	38	M	22	3	2	1	340	412	14.1071
mmc	38	M	23	3	2	1	380	179	4.90211
mmc	38	M	32	3	1	1	380	339	16.774
mmc	38	M	39	3	2	1	324	552	16.9692
mmc	38	M	40	3	1	1	512	145	2.7769
mmc	38	M	91	3	1	1	320	234	7.4927
mmc	38	M	92	3	1	1	364	253	12.245
mmc	38	M	95	3	2	1	452	255	12.7203
mmc	38	M	97	3	2	1	448	140	11.6401
mmc	38	M	10	3	2	2	376	231	17.6364
mmc	38	M	12	3	2	2	248	222	8.29905
mmc	38	M	14	3	2	2	440	232	11.9087
mmc	38	M	25	3	1	2	472	193	10.8925
mmc	38	M	26	3	2	2	492	220	12.281
mmc	38	M	29	3	1	2	432	295	14.9199
mmc	38	M	33	3	2	2	444	333	13.8339
mmc	38	M	37	3	2	2	452	363	13.2434
mmc	38	M	96	3	1	2	424	183	9.84945
mmc	38	M	98	3	1	2	348	229	16.9199
mmc	38	M	99	3	1	2	492	382	15.0277
aco	51	C	11	3	1	1	212	294	8.735
aco	51	C	12	3	1	1	296	253	9.48242
aco	51	C	13	3	2	1	268	329	10.5066
aco	51	C	15	3	1	1	244	261	6.6138
aco	51	C	24	3	1	1	236	430	13.8555
aco	51	C	29	3	2	1	220	374	12.6946
aco	51	C	39	3	2	1	380	330	10.4741
aco	51	C	92	3	2	1	252	302	10.7447
aco	51	C	95	3	2	1	308	258	7.42298
aco	51	C	96	3	2	1	244	335	10.7826
aco	51	C	97	3	1	1	248	348	13.4012
aco	51	C	10	3	2	2	224	338	6.77553
aco	51	C	19	3	2	2	312	259	9.76737
aco	51	C	20	3	1	2	276	273	6.74447
aco	51	C	27	3	1	2	352	287	11.0663
aco	51	C	37	3	2	2	252	236	6.73364
aco	51	C	94	3	2	2	284	499	5.54235
aco	51	C	99	3	2	2	368	293	10.6754
jjc	52	C	17	3	2	1	384	286	7.81587
jjc	52	C	18	3	2	1	292	247	5.98398
jjc	52	C	21	3	2	1	284	210	4.00725
jjc	52	C	22	3	2	1	304	232	5.03853
jjc	52	C	24	3	1	1	300	274	6.32098
jjc	52	C	26	3	1	1	276	259	4.66989
jjc	52	C	29	3	2	1	264	257	7.12583
jjc	52	C	34	3	2	1	348	307	8.86863
jjc	52	C	35	3	1	1	212	244	6.23168
jjc	52	C	36	3	2	1	364	293	7.81356
jjc	52	C	38	3	1	1	336	305	9.64067
jjc	52	C	12	3	2	2	276	138	2.04384
jjc	52	C	13	3	2	2	272	228	4.0938
jjc	52	C	14	3	1	2	300	212	3.66068
jjc	52	C	15	3	1	2	220	255	4.63228
jjc	52	C	16	3	2	2	236	252	5.42647
jjc	52	C	19	3	1	2	212	262	6.57456
jjc	52	C	23	3	2	2	288	239	4.643
jjc	52	C	25	3	1	2	272	200	3.06832
jjc	52	C	30	3	2	2	228	227	6.47789
jjc	52	C	37	3	1	2	408	236	6.02905
jjc	52	C	40	3	1	2	284	226	8.47728
jjc	52	C	92	3	2	2	256	173	2.02098
jjc	52	C	93	3	2	2	200	235	5.69821
jjc	52	C	94	3	1	2	224	249	3.59865
jjc	52	C	95	3	2	2	220	239	4.63865
jjc	52	C	98	3	1	2	288	205	3.89537
jsc	53	C	10	3	1	1	284	269	8.70152
jsc	53	C	11	3	2	1	240	232	12.7929
jsc	53	C	13	3	2	1	288	179	5.45882
jsc	53	C	14	3	2	1	256	241	5.51936
jsc	53	C	15	3	2	1	300	215	3.02037
jsc	53	C	19	3	2	1	228	320	14.5137
jsc	53	C	23	3	1	1	232	266	7.37943
jsc	53	C	28	3	1	1	244	229	11.3867
jsc	53	C	30	3	2	1	248	223	13.0683
jsc	53	C	31	3	2	1	240	247	11.7196
jsc	53	C	32	3	1	1	212	223	7.20272
jsc	53	C	37	3	2	1	268	214	5.62939
jsc	53	C	91	3	2	1	312	314	12.1647
jsc	53	C	96	3	1	1	228	319	10.6153
jsc	53	C	22	3	2	2	176	220	8.64993
jsc	53	C	25	3	1	2	248	245	7.85727
jsc	53	C	29	3	2	2	236	214	4.61737
jsc	53	C	33	3	2	2	388	248	5.45682
jsc	53	C	36	3	2	2	316	223	7.25687
jsc	53	C	93	3	2	2	188	226	6.44897
jsc	53	C	94	3	1	2	208	229	8.36738
jsc	53	C	95	3	1	2	340	255	8.03795
jsc	53	C	98	3	2	2	172	221	4.431
jff	54	C	13	3	2	1	244	332	11.9182
jff	54	C	15	3	1	1	252	375	9.99524
jff	54	C	16	3	2	1	232	303	9.49623
jff	54	C	17	3	2	1	208	373	11.2483
jff	54	C	20	3	1	1	220	366	12.9733
jff	54	C	23	3	1	1	224	358	12.6916
jff	54	C	24	3	2	1	256	367	13.4903
jff	54	C	27	3	1	1	216	389	13.691
jff	54	C	30	3	2	1	240	278	7.0335
jff	54	C	31	3	2	1	208	366	11.3322
jff	54	C	32	3	1	1	212	323	12.1264
jff	54	C	34	3	1	1	204	371	13.0317
jff	54	C	35	3	2	1	224	358	10.202
jff	54	C	36	3	2	1	240	384	14.5862
jff	54	C	39	3	1	1	256	323	8.75415
jff	54	C	94	3	2	1	268	343	10.5719
jff	54	C	95	3	1	1	216	383	17.3578
jff	54	C	97	3	2	1	256	387	16.909
jff	54	C	10	3	2	2	244	307	10.2566
jff	54	C	11	3	2	2	248	305	10.3135
jff	54	C	12	3	1	2	220	267	7.99124
jff	54	C	19	3	2	2	248	318	11.804
jff	54	C	21	3	1	2	260	280	7.92875
jff	54	C	25	3	2	2	248	342	11.1241
jff	54	C	26	3	1	2	264	292	9.60977
jff	54	C	28	3	2	2	264	283	7.35933
jff	54	C	29	3	1	2	250	314	8.97438
jff	54	C	33	3	1	2	232	270	8.32864
jff	54	C	38	3	1	2	248	299	10.4275
jff	54	C	40	3	1	2	252	298	7.59804
jff	54	C	93	3	1	2	240	313	10.3493
jff	54	C	96	3	2	2	288	233	4.41373
jff	54	C	99	3	2	2	220	319	10.1578
asg	55	C	10	3	1	1	292	261	6.49803
asg	55	C	13	3	2	1	276	344	8.67518
asg	55	C	14	3	2	1	196	383	11.8439
asg	55	C	15	3	2	1	240	346	8.03658
asg	55	C	19	3	2	1	216	343	8.43929
asg	55	C	20	3	1	1	204	323	10.2062
asg	55	C	28	3	1	1	236	306	8.98257
asg	55	C	30	3	2	1	252	385	10.6661
asg	55	C	31	3	2	1	236	357	10.7816
asg	55	C	32	3	1	1	240	351	12.0651
asg	55	C	35	3	1	1	300	363	11.0393
asg	55	C	37	3	2	1	284	227	8.73505
asg	55	C	91	3	2	1	264	341	6.57966
asg	55	C	99	3	1	1	224	323	10.8379
asg	55	C	12	3	1	2	220	294	8.4679
asg	55	C	16	3	1	2	204	284	8.46098
asg	55	C	17	3	1	2	240	279	9.11641
asg	55	C	18	3	1	2	276	322	8.68167
asg	55	C	25	3	1	2	232	266	9.16374
asg	55	C	26	3	1	2	172	326	11.4643
asg	55	C	27	3	2	2	216	352	9.74961
asg	55	C	29	3	2	2	192	322	11.1383
asg	55	C	33	3	2	2	196	333	10.7239
asg	55	C	39	3	1	2	200	336	10.3238
asg	55	C	40	3	2	2	188	316	13.4829
asg	55	C	94	3	1	2	188	335	9.57725
asg	55	C	95	3	1	2	200	329	11.2905
asg	55	C	98	3	2	2	196	315	10.1667
smp	56	C	10	3	2	1	328	319	10.4988
smp	56	C	11	3	1	1	284	349	11.8839
smp	56	C	15	3	2	1	244	307	10.3425
smp	56	C	24	3	2	1	280	277	10.7148
smp	56	C	26	3	1	1	276	322	15.3723
smp	56	C	33	3	1	1	312	241	6.37445
smp	56	C	39	3	1	1	328	337	13.064
smp	56	C	14	3	2	2	272	249	6.87688
smp	56	C	16	3	1	2	300	242	8.17101
smp	56	C	17	3	1	2	312	242	7.31393
smp	56	C	19	3	2	2	240	278	10.396
smp	56	C	22	3	1	2	264	259	11.6429
smp	56	C	29	3	1	2	220	286	7.88475
smp	56	C	30	3	1	2	316	214	5.31408
smp	56	C	91	3	2	2	388	229	9.03851
smp	56	C	95	3	1	2	240	269	6.25946
smp	56	C	96	3	2	2	308	273	7.40927
smp	56	C	97	3	2	2	236	264	7.72568
jmg	57	C	10	3	1	1	344	372	10.6009
jmg	57	C	11	3	2	1	396	242	3.81421
jmg	57	C	14	3	2	1	364	223	5.99771
jmg	57	C	15	3	2	1	272	314	13.15
jmg	57	C	20	3	1	1	308	343	11.861
jmg	57	C	21	3	1	1	248	369	8.64897
jmg	57	C	28	3	1	1	388	172	2.4993
jmg	57	C	30	3	2	1	408	299	6.3852
jmg	57	C	31	3	2	1	356	324	11.1126
jmg	57	C	32	3	1	1	284	262	7.98622
jmg	57	C	34	3	2	1	300	288	4.70652
jmg	57	C	37	3	2	1	288	179	2.07726
jmg	57	C	91	3	2	1	352	268	5.07934
jmg	57	C	96	3	1	1	312	268	9.62733
jmg	57	C	97	3	1	1	328	231	3.31812
jmg	57	C	99	3	1	1	300	350	13.7505
jmg	57	C	16	3	1	2	368	234	5.78697
jmg	57	C	17	3	1	2	416	212	3.14688
jmg	57	C	22	3	2	2	272	247	3.60474
jmg	57	C	25	3	1	2	392	206	3.42406
jmg	57	C	26	3	1	2	328	219	3.49949
jmg	57	C	27	3	2	2	260	238	4.171
jmg	57	C	29	3	2	2	260	271	4.99562
jmg	57	C	92	3	2	2	360	303	7.58519
jmg	57	C	93	3	2	2	284	287	12.4984
jmg	57	C	94	3	1	2	356	352	11.4252
amf	58	C	10	3	1	1	292	219	3.40442
amf	58	C	11	3	2	1	320	179	4.35494
amf	58	C	13	3	2	1	248	193	3.85173
amf	58	C	14	3	2	1	232	193	5.08461
amf	58	C	15	3	2	1	248	197	4.85075
amf	58	C	20	3	1	1	288	245	5.69048
amf	58	C	21	3	1	1	284	188	4.0747
amf	58	C	23	3	1	1	276	174	3.65244
amf	58	C	32	3	1	1	284	227	7.18448
amf	58	C	37	3	2	1	212	236	6.93178
amf	58	C	91	3	2	1	344	203	3.26667
amf	58	C	97	3	1	1	284	198	3.43423
amf	58	C	99	3	1	1	276	232	5.2021
amf	58	C	12	3	1	2	220	194	5.52509
amf	58	C	16	3	1	2	252	198	6.40411
amf	58	C	17	3	1	2	284	156	2.01291
amf	58	C	18	3	1	2	240	186	4.57042
amf	58	C	25	3	1	2	228	177	3.3069
amf	58	C	26	3	1	2	328	112	2.00956
amf	58	C	29	3	2	2	224	201	4.42033
amf	58	C	38	3	2	2	248	189	9.41159
amf	58	C	40	3	2	2	288	157	3.35989
amf	58	C	92	3	2	2	244	224	4.60955
amf	58	C	93	3	2	2	224	222	5.90277
amf	58	C	94	3	1	2	328	185	4.03682
amf	58	C	95	3	1	2	228	210	7.70298
amf	58	C	98	3	2	2	256	176	3.1583
smf	59	C	15	3	1	1	296	180	3.22619
smf	59	C	20	3	2	1	324	144	2.44064
smf	59	C	23	3	2	1	284	235	5.58566
smf	59	C	25	3	1	1	252	271	8.3477
smf	59	C	28	3	2	1	364	185	3.81988
smf	59	C	35	3	1	1	316	161	2.92881
smf	59	C	39	3	2	1	368	137	3.09684
smf	59	C	94	3	1	1	352	167	2.77411
smf	59	C	99	3	2	1	344	209	4.64017
smf	59	C	10	3	1	2	296	188	4.03889
smf	59	C	12	3	1	2	272	209	3.66957
smf	59	C	13	3	1	2	320	173	2.99833
smf	59	C	21	3	2	2	300	189	3.66099
smf	59	C	22	3	1	2	264	463	6.63623
smf	59	C	26	3	2	2	268	172	3.4948
smf	59	C	27	3	1	2	268	151	2.4359
smf	59	C	30	3	2	2	280	150	2.83978
smf	59	C	34	3	1	2	300	134	2.08182
smf	59	C	36	3	2	2	344	167	2.34423
smf	59	C	91	3	2	2	328	149	3.16097
smf	59	C	92	3	2	2	328	165	3.61277
smf	59	C	93	3	1	2	376	166	3.41055
smf	59	C	95	3	2	2	280	199	3.88564
smf	59	C	96	3	2	2	272	221	5.53565
smf	59	C	97	3	1	2	324	207	6.09977
mif	60	C	13	3	1	1	300	221	6.07773
mif	60	C	15	3	2	1	372	143	2.32504
mif	60	C	23	3	2	1	368	183	4.70649
mif	60	C	24	3	2	1	352	134	4.04029
mif	60	C	28	3	1	1	380	154	8.11731
mif	60	C	35	3	1	1	384	112	5.24244
mif	60	C	39	3	2	1	292	150	3.29067
mif	60	C	92	3	1	1	316	160	4.36165
mif	60	C	94	3	2	1	336	73	2.78478
mif	60	C	95	3	2	1	260	199	10.1073
mif	60	C	97	3	2	1	320	201	10.361
mif	60	C	11	3	2	2	300	142	7.44749
mif	60	C	12	3	2	2	368	188	10.6282
mif	60	C	18	3	1	2	352	156	8.49246
mif	60	C	25	3	1	2	324	139	7.20407
mif	60	C	26	3	2	2	296	178	2.96737
mif	60	C	29	3	1	2	304	178	9.6656
mif	60	C	37	3	2	2	344	157	7.5111
mif	60	C	93	3	2	2	288	142	4.63608
mif	60	C	96	3	1	2	320	207	13.3419
mif	60	C	99	3	1	2	356	182	8.04793
vps	61	C	13	3	2	1	172	327	7.03671
vps	61	C	15	3	1	1	212	315	8.19686
vps	61	C	16	3	2	1	196	266	5.36165
vps	61	C	17	3	2	1	188	318	10.209
vps	61	C	20	3	1	1	244	256	5.59693
vps	61	C	22	3	1	1	220	251	4.69528
vps	61	C	23	3	1	1	216	242	4.22711
vps	61	C	24	3	2	1	220	235	3.89335
vps	61	C	30	3	2	1	232	306	6.54076
vps	61	C	31	3	2	1	224	258	5.01981
vps	61	C	32	3	1	1	216	292	4.4899
vps	61	C	34	3	1	1	216	246	6.53046
vps	61	C	35	3	2	1	196	235	4.79787
vps	61	C	36	3	2	1	212	269	5.53572
vps	61	C	39	3	1	1	236	254	6.14164
vps	61	C	94	3	2	1	192	271	5.093
vps	61	C	95	3	1	1	192	315	9.63611
vps	61	C	97	3	2	1	188	286	8.06746
vps	61	C	12	3	1	2	172	336	11.9506
vps	61	C	14	3	2	2	148	323	12.21
vps	61	C	18	3	2	2	184	297	10.6889
vps	61	C	21	3	1	2	156	313	11.7708
vps	61	C	25	3	2	2	188	277	6.47246
vps	61	C	26	3	1	2	200	315	7.51757
vps	61	C	28	3	2	2	184	299	12.3221
vps	61	C	29	3	1	2	212	260	5.08365
vps	61	C	33	3	1	2	204	246	9.98955
vps	61	C	37	3	2	2	208	299	6.21186
vps	61	C	38	3	1	2	192	275	9.12018
vps	61	C	40	3	1	2	216	254	8.99098
vps	61	C	92	3	1	2	196	310	10.4224
vps	61	C	93	3	1	2	176	333	12.0459
vps	61	C	96	3	2	2	216	293	6.19703
vps	61	C	98	3	1	2	192	327	13.1486
vps	61	C	99	3	2	2	176	320	10.1229
ips	62	C	13	3	2	1	332	285	11.5197
ips	62	C	14	3	1	1	324	266	11.625
ips	62	C	18	3	2	1	428	316	12.3639
ips	62	C	22	3	1	1	316	268	12.9324
ips	62	C	24	3	1	1	320	282	16.4103
ips	62	C	28	3	1	1	328	374	13.5738
ips	62	C	29	3	2	1	360	344	15.6131
ips	62	C	30	3	2	1	316	346	14.7636
ips	62	C	38	3	1	1	324	374	12.6904
ips	62	C	39	3	2	1	324	307	11.8846
ips	62	C	91	3	2	1	372	340	8.6922
ips	62	C	96	3	2	1	340	297	13.6739
ips	62	C	97	3	1	1	316	804	13.9231
ips	62	C	10	3	2	2	384	355	9.95765
ips	62	C	16	3	1	2	392	316	6.66191
ips	62	C	17	3	1	2	408	351	11.8275
ips	62	C	19	3	2	2	348	254	10.6156
ips	62	C	20	3	1	2	324	281	11.016
ips	62	C	21	3	1	2	356	329	11.9814
ips	62	C	25	3	2	2	396	323	9.3202
ips	62	C	26	3	1	2	320	346	13.274
ips	62	C	27	3	1	2	340	331	12.2381
ips	62	C	33	3	1	2	412	334	12.6696
ips	62	C	34	3	2	2	292	333	13.2865
ips	62	C	35	3	2	2	348	309	13.349
ips	62	C	36	3	2	2	396	362	12.6609
ips	62	C	40	3	1	2	400	364	10.2775
ips	62	C	93	3	2	2	368	336	10.1737
ips	62	C	94	3	2	2	352	342	10.5075
ips	62	C	98	3	1	2	316	346	9.10798
ips	62	C	99	3	2	2	340	295	10.3826
cgb	63	C	10	3	2	1	348	242	5.70936
cgb	63	C	17	3	2	1	420	232	5.03284
cgb	63	C	18	3	2	1	328	232	5.47378
cgb	63	C	21	3	2	1	372	224	5.14268
cgb	63	C	24	3	1	1	328	245	6.93064
cgb	63	C	12	3	2	2	340	195	6.05342
cgb	63	C	13	3	2	2	268	300	9.94948
cgb	63	C	14	3	1	2	240	261	12.0085
cgb	63	C	15	3	1	2	280	176	4.74592
cgb	63	C	16	3	2	2	320	131	2.86533
cgb	63	C	19	3	1	2	308	178	9.25244
cgb	63	C	25	3	1	2	316	204	6.72126
mfo	64	C	12	3	2	1	348	245	4.14802
mfo	64	C	14	3	2	1	292	221	5.19587
mfo	64	C	15	3	2	1	332	266	10.2335
mfo	64	C	22	3	2	1	296	226	11.0748
mfo	64	C	24	3	2	1	332	266	6.49565
mfo	64	C	25	3	2	1	264	260	11.3122
mfo	64	C	32	3	1	1	284	221	6.1013
mfo	64	C	34	3	1	1	276	216	5.29662
mfo	64	C	94	3	1	1	260	220	8.38719
mfo	64	C	95	3	1	1	304	231	7.374
mfo	64	C	96	3	1	1	264	255	8.21341
mfo	64	C	98	3	1	1	272	197	7.37819
mfo	64	C	10	3	1	2	312	260	8.83552
mfo	64	C	11	3	1	2	340	223	4.6293
mfo	64	C	13	3	2	2	300	258	7.84042
mfo	64	C	16	3	2	2	272	295	10.3883
mfo	64	C	26	3	1	2	228	244	10.6778
mfo	64	C	33	3	2	2	252	231	10.6843
mfo	64	C	38	3	2	2	256	250	8.23089
mfo	64	C	39	3	2	2	288	249	11.1353
mfo	64	C	40	3	1	2	264	234	9.71516
mfo	64	C	91	3	2	2	344	263	7.41838
mfo	64	C	93	3	1	2	288	275	10.0246
mfo	64	C	97	3	1	2	252	309	8.3856
mfo	64	C	99	3	1	2	244	276	11.3826
gjm	65	C	10	3	2	1	256	295	6.66633
gjm	65	C	21	3	2	1	280	286	5.98738
gjm	65	C	22	3	2	1	220	342	6.84375
gjm	65	C	24	3	1	1	344	297	6.38301
gjm	65	C	26	3	1	1	212	207	5.35255
gjm	65	C	28	3	2	1	344	347	6.82806
gjm	65	C	29	3	2	1	280	215	6.69581
gjm	65	C	32	3	1	1	352	236	4.57351
gjm	65	C	33	3	1	1	300	272	7.16914
gjm	65	C	34	3	2	1	232	286	6.19718
gjm	65	C	35	3	1	1	252	282	8.33101
gjm	65	C	36	3	2	1	284	278	5.58873
gjm	65	C	38	3	1	1	232	266	6.91438
gjm	65	C	39	3	2	1	268	288	5.62181
gjm	65	C	96	3	1	1	264	287	10.0452
gjm	65	C	99	3	1	1	208	260	8.57139
gjm	65	C	12	3	2	2	208	339	9.5038
gjm	65	C	13	3	2	2	256	262	7.72539
gjm	65	C	14	3	1	2	200	340	9.05045
gjm	65	C	15	3	1	2	248	277	6.2515
gjm	65	C	20	3	2	2	204	319	8.09174
gjm	65	C	23	3	2	2	276	254	8.59447
gjm	65	C	25	3	1	2	220	271	9.41239
gjm	65	C	27	3	1	2	244	199	6.50376
gjm	65	C	30	3	2	2	288	278	7.5882
gjm	65	C	37	3	1	2	224	339	11.3892
gjm	65	C	92	3	2	2	320	306	9.47999
gjm	65	C	93	3	2	2	328	290	9.51722
gjm	65	C	94	3	1	2	224	333	10.7138
gjm	65	C	95	3	2	2	216	325	10.7294
gjm	65	C	97	3	2	2	224	315	10.292
gjm	65	C	98	3	1	2	172	320	9.98636
jpl	66	C	12	3	2	1	264	244	4.31467
jpl	66	C	14	3	2	1	380	229	3.44294
jpl	66	C	15	3	2	1	320	201	2.80444
jpl	66	C	21	3	2	1	296	283	6.45404
jpl	66	C	24	3	2	1	252	265	9.15419
jpl	66	C	25	3	2	1	236	296	8.17237
jpl	66	C	27	3	1	1	236	318	9.6498
jpl	66	C	28	3	1	1	272	187	4.07277
jpl	66	C	31	3	2	1	264	231	6.58171
jpl	66	C	32	3	1	1	232	211	5.09201
jpl	66	C	34	3	1	1	248	234	5.74566
jpl	66	C	35	3	2	1	260	225	6.65321
jpl	66	C	36	3	1	1	276	172	2.52953
jpl	66	C	37	3	1	1	284	169	2.52956
jpl	66	C	94	3	1	1	308	179	2.93992
jpl	66	C	95	3	1	1	312	182	3.12966
jpl	66	C	98	3	1	1	284	206	2.87072
jpl	66	C	10	3	1	2	400	160	2.13221
jpl	66	C	13	3	2	2	236	261	6.64964
jpl	66	C	16	3	2	2	284	196	4.01112
jpl	66	C	17	3	1	2	252	188	3.89766
jpl	66	C	19	3	1	2	232	186	4.81989
jpl	66	C	20	3	2	2	264	231	3.60932
jpl	66	C	23	3	2	2	268	311	7.02592
jpl	66	C	26	3	1	2	224	264	9.08783
jpl	66	C	29	3	2	2	232	211	3.55343
jpl	66	C	33	3	2	2	272	212	5.20555
jpl	66	C	38	3	2	2	256	233	5.34617
jpl	66	C	39	3	2	2	236	220	5.17768
jpl	66	C	40	3	1	2	272	213	4.52775
jpl	66	C	91	3	2	2	364	176	3.86102
jpl	66	C	92	3	2	2	292	191	3.85103
jpl	66	C	93	3	1	2	284	199	4.2923
jpl	66	C	97	3	1	2	268	238	4.62752
jpl	66	C	99	3	1	2	272	188	2.93933
vfm	67	C	10	3	1	1	328	194	2.47621
vfm	67	C	11	3	2	1	292	300	5.13142
vfm	67	C	13	3	2	1	344	201	3.48156
vfm	67	C	14	3	2	1	324	238	3.53001
vfm	67	C	19	3	2	1	292	226	4.1708
vfm	67	C	21	3	1	1	388	226	4.00602
vfm	67	C	23	3	1	1	332	198	3.17497
vfm	67	C	28	3	1	1	428	218	3.52745
vfm	67	C	96	3	1	1	240	214	4.71901
vfm	67	C	97	3	1	1	280	234	3.40489
vfm	67	C	99	3	1	1	368	258	4.24805
vfm	67	C	16	3	1	2	304	157	2.47015
vfm	67	C	29	3	2	2	388	136	2.01316
vfm	67	C	92	3	2	2	324	203	2.57005
vfm	67	C	93	3	2	2	284	152	2.03202
vfm	67	C	94	3	1	2	360	177	3.24228
vfm	67	C	95	3	1	2	328	137	2.51931
vfm	67	C	98	3	2	2	216	205	3.26142
lmo	68	C	11	3	1	1	288	159	3.47667
lmo	68	C	18	3	2	1	288	206	7.3164
lmo	68	C	21	3	2	1	272	146	7.02093
lmo	68	C	22	3	2	1	332	200	5.43858
lmo	68	C	24	3	1	1	288	206	6.42196
lmo	68	C	28	3	2	1	424	177	2.82838
lmo	68	C	29	3	2	1	304	186	5.73668
lmo	68	C	33	3	1	1	244	165	5.34507
lmo	68	C	34	3	2	1	248	213	5.47644
lmo	68	C	35	3	1	1	288	186	9.95977
lmo	68	C	36	3	2	1	260	194	4.62251
lmo	68	C	38	3	1	1	232	261	8.47846
lmo	68	C	39	3	2	1	284	190	7.52323
lmo	68	C	91	3	1	1	328	218	10.3146
lmo	68	C	12	3	2	2	232	172	7.43419
lmo	68	C	13	3	2	2	204	232	12.0051
lmo	68	C	14	3	1	2	220	233	13.1778
lmo	68	C	15	3	1	2	364	144	3.57704
lmo	68	C	16	3	2	2	268	189	7.86258
lmo	68	C	19	3	1	2	300	204	4.25603
lmo	68	C	20	3	2	2	236	209	7.95006
lmo	68	C	23	3	2	2	276	184	7.80661
lmo	68	C	25	3	1	2	260	166	5.53116
lmo	68	C	27	3	1	2	276	135	2.46064
lmo	68	C	30	3	2	2	236	194	8.56829
lmo	68	C	31	3	1	2	268	159	3.60467
lmo	68	C	37	3	1	2	236	211	8.29934
lmo	68	C	40	3	1	2	244	177	7.29107
lmo	68	C	92	3	2	2	280	224	6.66995
lmo	68	C	94	3	1	2	288	197	8.4788
lmo	68	C	97	3	2	2	304	135	2.0155
lmo	68	C	98	3	1	2	276	216	14.1542
cmq	69	C	11	3	1	1	264	262	14.0752
cmq	69	C	17	3	1	1	224	274	11.3748
cmq	69	C	18	3	2	1	292	256	12.912
cmq	69	C	20	3	2	1	284	229	11.6368
cmq	69	C	21	3	2	1	276	234	10.7713
cmq	69	C	23	3	1	1	240	286	13.7542
cmq	69	C	24	3	1	1	252	265	13.0158
cmq	69	C	25	3	1	1	276	257	16.7377
cmq	69	C	27	3	2	1	312	237	8.92987
cmq	69	C	28	3	1	1	228	261	12.2567
cmq	69	C	94	3	2	1	324	241	6.44714
cmq	69	C	95	3	1	1	228	264	14.804
cmq	69	C	97	3	1	1	288	249	8.65903
cmq	69	C	12	3	2	2	232	290	12.4864
cmq	69	C	15	3	2	2	312	248	8.04569
cmq	69	C	19	3	1	2	276	268	7.47623
aia	70	C	10	3	1	1	364	169	2.81959
aia	70	C	13	3	2	1	368	236	7.65352
aia	70	C	14	3	2	1	408	150	4.89544
aia	70	C	15	3	2	1	352	247	7.23383
aia	70	C	19	3	2	1	396	231	8.76893
aia	70	C	20	3	1	1	272	259	8.98336
aia	70	C	34	3	2	1	332	220	6.20748
aia	70	C	35	3	1	1	324	169	3.55489
aia	70	C	37	3	2	1	408	215	6.61559
aia	70	C	91	3	2	1	372	180	2.90161
aia	70	C	97	3	1	1	252	252	4.85575
aia	70	C	17	3	1	2	408	204	3.159
aia	70	C	24	3	1	2	340	183	2.56035
aia	70	C	25	3	1	2	368	183	3.26059
aia	70	C	26	3	1	2	300	208	3.7192
aia	70	C	29	3	2	2	316	216	2.84355
aia	70	C	33	3	2	2	320	208	4.98629
aia	70	C	38	3	2	2	308	232	6.24395
aia	70	C	39	3	1	2	324	243	7.35678
aia	70	C	40	3	2	2	296	244	5.28887
aia	70	C	92	3	2	2	332	203	4.26046
aia	70	C	98	3	2	2	296	230	3.30961
mhv	71	C	10	3	1	1	216	205	4.89152
mhv	71	C	11	3	2	1	252	247	8.48361
mhv	71	C	13	3	2	1	232	187	6.54346
mhv	71	C	14	3	2	1	268	209	6.31411
mhv	71	C	15	3	2	1	284	240	7.33734
mhv	71	C	19	3	2	1	268	223	7.42236
mhv	71	C	21	3	1	1	260	192	5.26697
mhv	71	C	23	3	1	1	232	225	8.68882
mhv	71	C	28	3	1	1	304	676	13.341
mhv	71	C	30	3	2	1	240	266	9.50513
mhv	71	C	31	3	2	1	280	288	8.63545
mhv	71	C	32	3	1	1	276	195	6.86404
mhv	71	C	34	3	2	1	256	258	8.21502
mhv	71	C	35	3	1	1	288	211	6.60523
mhv	71	C	37	3	2	1	272	307	8.16402
mhv	71	C	96	3	1	1	308	205	7.15423
mhv	71	C	97	3	1	1	260	203	6.5061
mhv	71	C	99	3	1	1	252	290	5.966
mhv	71	C	12	3	1	2	260	245	8.21584
mhv	71	C	16	3	1	2	272	241	8.73471
mhv	71	C	17	3	1	2	232	220	5.9589
mhv	71	C	18	3	1	2	244	223	5.71695
mhv	71	C	22	3	2	2	268	220	6.42657
mhv	71	C	24	3	1	2	248	231	6.95147
mhv	71	C	25	3	1	2	300	196	4.97237
mhv	71	C	26	3	1	2	244	213	4.81936
mhv	71	C	27	3	2	2	260	188	4.10906
mhv	71	C	29	3	2	2	268	205	5.55886
mhv	71	C	36	3	2	2	264	259	8.831
mhv	71	C	38	3	2	2	268	196	5.71427
mhv	71	C	92	3	2	2	308	196	3.43109
mhv	71	C	93	3	2	2	248	225	3.99948
mhv	71	C	94	3	1	2	256	207	4.34586
mhv	71	C	95	3	1	2	280	207	4.31641
mhv	71	C	98	3	2	2	280	227	4.7749
amv	72	C	13	3	1	1	240	286	10.9612
amv	72	C	15	3	2	1	280	388	15.213
amv	72	C	19	3	1	1	252	331	13.5036
amv	72	C	21	3	1	1	276	326	14.5065
amv	72	C	22	3	2	1	260	335	10.4644
amv	72	C	23	3	2	1	236	339	14.8647
amv	72	C	24	3	2	1	236	356	12.92
amv	72	C	28	3	1	1	252	359	13.5073
amv	72	C	30	3	2	1	260	318	11.0488
amv	72	C	32	3	1	1	236	353	13.426
amv	72	C	34	3	2	1	232	350	14.9033
amv	72	C	35	3	1	1	240	321	16.1523
amv	72	C	39	3	2	1	232	314	12.7804
amv	72	C	40	3	1	1	256	334	16.4714
amv	72	C	92	3	1	1	240	321	12.0456
amv	72	C	94	3	2	1	216	344	16.207
amv	72	C	95	3	2	1	264	341	15.6156
amv	72	C	97	3	2	1	276	320	12.919
amv	72	C	12	3	2	2	220	319	13.1215
amv	72	C	16	3	2	2	228	296	11.8872
amv	72	C	17	3	2	2	284	349	12.2586
amv	72	C	20	3	1	2	248	294	13.4939
amv	72	C	25	3	1	2	240	301	13.4155
amv	72	C	26	3	2	2	240	292	8.42193
amv	72	C	27	3	1	2	244	267	8.65417
amv	72	C	29	3	1	2	252	305	12.7454
amv	72	C	31	3	1	2	232	334	12.3528
amv	72	C	93	3	2	2	240	301	12.6669
amv	72	C	96	3	1	2	220	317	12.5787
amv	72	C	98	3	1	2	280	310	11.3059
amv	72	C	99	3	1	2	200	299	13.982
ims	73	C	11	3	1	1	348	331	9.49607
ims	73	C	14	3	1	1	340	437	7.91461
ims	73	C	18	3	2	1	388	297	8.45465
ims	73	C	22	3	1	1	272	264	3.99841
ims	73	C	24	3	1	1	388	344	7.91712
ims	73	C	28	3	1	1	220	359	8.37094
ims	73	C	30	3	2	1	344	386	12.3482
ims	73	C	31	3	2	1	232	282	10.9413
ims	73	C	39	3	2	1	320	376	12.0127
ims	73	C	92	3	2	1	332	290	7.27546
ims	73	C	95	3	2	1	220	264	6.70492
ims	73	C	96	3	2	1	264	333	5.10379
ims	73	C	97	3	1	1	260	272	6.21487
ims	73	C	10	3	2	2	196	280	9.92536
ims	73	C	16	3	1	2	260	187	6.61104
ims	73	C	17	3	1	2	192	397	11.8752
ims	73	C	19	3	2	2	196	208	7.43173
ims	73	C	20	3	1	2	192	259	7.93148
ims	73	C	21	3	1	2	240	223	8.46613
ims	73	C	25	3	2	2	292	272	9.02246
ims	73	C	27	3	1	2	248	235	7.80066
ims	73	C	32	3	1	2	404	246	7.06468
ims	73	C	33	3	1	2	232	417	10.9559
ims	73	C	34	3	2	2	252	180	6.19597
ims	73	C	35	3	2	2	208	367	10.0159
ims	73	C	36	3	2	2	188	195	4.1766
ims	73	C	37	3	2	2	272	511	9.74291
ims	73	C	40	3	1	2	272	940	11.0347
ims	73	C	93	3	2	2	184	243	8.14929
ims	73	C	94	3	2	2	236	201	5.8222
ims	73	C	98	3	1	2	188	414	7.50082
abm	74	C	10	3	1	1	264	243	6.29709
abm	74	C	11	3	2	1	256	261	4.75599
abm	74	C	13	3	2	1	244	242	5.0756
abm	74	C	14	3	2	1	240	293	7.05292
abm	74	C	15	3	2	1	200	246	6.93462
abm	74	C	19	3	2	1	308	241	4.37159
abm	74	C	20	3	1	1	264	271	5.91081
abm	74	C	21	3	1	1	196	302	8.36296
abm	74	C	23	3	1	1	304	289	7.13232
abm	74	C	30	3	2	1	312	284	6.88119
abm	74	C	31	3	2	1	296	212	5.7303
abm	74	C	32	3	1	1	188	235	8.47995
abm	74	C	34	3	2	1	260	283	7.3915
abm	74	C	35	3	1	1	284	239	7.86717
abm	74	C	91	3	2	1	260	263	5.59543
abm	74	C	96	3	1	1	288	234	3.97064
abm	74	C	97	3	1	1	160	271	5.55302
abm	74	C	99	3	1	1	280	288	4.4981
abm	74	C	17	3	1	2	220	249	5.313
abm	74	C	18	3	1	2	204	271	4.78597
abm	74	C	24	3	1	2	200	263	5.81685
abm	74	C	25	3	1	2	236	260	6.61904
abm	74	C	26	3	1	2	232	247	5.99995
abm	74	C	27	3	2	2	288	215	3.08016
abm	74	C	29	3	2	2	240	216	4.79931
abm	74	C	36	3	2	2	268	173	3.4977
abm	74	C	38	3	2	2	220	261	6.02937
abm	74	C	39	3	1	2	272	273	7.32385
abm	74	C	40	3	2	2	272	226	5.83481
abm	74	C	92	3	2	2	244	299	8.76898
abm	74	C	93	3	2	2	236	259	5.94698
abm	74	C	94	3	1	2	228	281	7.78071
abm	74	C	95	3	1	2	256	227	4.78551
abm	74	C	98	3	2	2	240	225	4.37943
lml	75	C	10	3	1	1	360	318	7.91794
lml	75	C	11	3	2	1	232	286	6.402
lml	75	C	13	3	2	1	284	251	5.87753
lml	75	C	14	3	2	1	228	278	4.92642
lml	75	C	15	3	2	1	280	255	5.31046
lml	75	C	19	3	2	1	336	231	5.21517
lml	75	C	20	3	1	1	264	210	4.67468
lml	75	C	21	3	1	1	308	187	4.83614
lml	75	C	23	3	1	1	260	259	5.42429
lml	75	C	28	3	1	1	304	202	4.8867
lml	75	C	31	3	2	1	352	319	7.72685
lml	75	C	32	3	1	1	272	242	4.74296
lml	75	C	34	3	2	1	308	195	3.13771
lml	75	C	35	3	1	1	272	271	5.79426
lml	75	C	37	3	2	1	256	251	5.49006
lml	75	C	91	3	2	1	288	292	7.26964
lml	75	C	96	3	1	1	276	232	6.04687
lml	75	C	97	3	1	1	308	245	8.38748
lml	75	C	99	3	1	1	256	247	5.53215
lml	75	C	12	3	1	2	236	265	9.66731
lml	75	C	16	3	1	2	316	172	3.6477
lml	75	C	17	3	1	2	256	179	7.19919
lml	75	C	18	3	1	2	272	204	7.96978
lml	75	C	22	3	2	2	284	185	4.99112
lml	75	C	24	3	1	2	280	150	3.49528
lml	75	C	25	3	1	2	248	222	7.94959
lml	75	C	26	3	1	2	272	227	7.97643
lml	75	C	27	3	2	2	224	200	6.39467
lml	75	C	29	3	2	2	236	200	8.8003
lml	75	C	33	3	2	2	236	190	5.85975
lml	75	C	38	3	2	2	268	213	8.23754
lml	75	C	39	3	1	2	260	195	5.93974
lml	75	C	40	3	2	2	240	212	2.37849
lml	75	C	93	3	2	2	256	326	10.1907
lml	75	C	94	3	1	2	240	295	13.5533
lml	75	C	95	3	1	2	288	257	8.50879
lml	75	C	98	3	2	2	232	256	10.1627
ccs	76	C	13	3	2	1	264	279	7.15301
ccs	76	C	14	3	1	1	244	272	9.98963
ccs	76	C	15	3	1	1	260	284	8.9063
ccs	76	C	22	3	1	1	248	368	12.4956
ccs	76	C	23	3	1	1	248	307	10.6203
ccs	76	C	24	3	1	1	224	284	13.3653
ccs	76	C	28	3	1	1	240	314	11.2269
ccs	76	C	29	3	2	1	220	304	9.43638
ccs	76	C	31	3	2	1	292	293	10.988
ccs	76	C	91	3	2	1	280	342	8.98194
ccs	76	C	92	3	2	1	256	337	10.3389
ccs	76	C	95	3	2	1	284	282	8.66448
ccs	76	C	96	3	2	1	220	309	9.54095
ccs	76	C	97	3	1	1	200	383	12.0932
ccs	76	C	10	3	2	2	244	267	4.93183
ccs	76	C	17	3	1	2	220	221	6.91672
ccs	76	C	93	3	2	2	228	311	7.39171
ccs	76	C	94	3	2	2	196	298	8.92265
ccs	76	C	98	3	1	2	240	247	6.38877
ccs	76	C	99	3	2	2	220	196	5.48155
ljs	77	C	10	3	1	1	328	355	5.77271
ljs	77	C	11	3	2	1	300	349	6.80281
ljs	77	C	13	3	2	1	276	380	9.28541
ljs	77	C	15	3	2	1	228	437	11.9563
ljs	77	C	19	3	2	1	224	337	7.5819
ljs	77	C	20	3	1	1	232	314	5.95413
ljs	77	C	21	3	1	1	260	346	5.83167
ljs	77	C	23	3	1	1	212	317	6.45366
ljs	77	C	31	3	2	1	232	234	4.01028
ljs	77	C	32	3	1	1	224	293	4.42947
ljs	77	C	34	3	2	1	252	296	4.32216
ljs	77	C	35	3	1	1	380	286	3.96242
ljs	77	C	37	3	2	1	252	350	6.97871
ljs	77	C	91	3	2	1	288	428	9.11462
ljs	77	C	97	3	1	1	348	321	4.94469
ljs	77	C	99	3	1	1	252	409	8.35231
ljs	77	C	12	3	1	2	252	412	9.59664
ljs	77	C	22	3	2	2	264	220	3.03798
ljs	77	C	25	3	1	2	224	329	5.68584
ljs	77	C	26	3	1	2	256	326	5.39078
ljs	77	C	27	3	2	2	376	228	3.22804
ljs	77	C	33	3	2	2	220	280	7.25133
ljs	77	C	36	3	2	2	216	286	6.13228
ljs	77	C	39	3	1	2	280	345	8.16602
ljs	77	C	40	3	2	2	296	348	7.55176
ljs	77	C	93	3	2	2	276	315	6.6632
mcg	78	C	12	3	2	1	244	443	16.2767
mcg	78	C	14	3	2	1	188	431	17.5445
mcg	78	C	15	3	2	1	248	389	19.4416
mcg	78	C	22	3	2	1	192	405	17.6024
mcg	78	C	25	3	2	1	260	383	20.7462
mcg	78	C	27	3	1	1	232	418	21.7735
mcg	78	C	30	3	2	1	344	297	13.1107
mcg	78	C	32	3	1	1	316	359	16.3281
mcg	78	C	34	3	1	1	280	321	18.4572
mcg	78	C	36	3	1	1	364	263	6.88068
mcg	78	C	94	3	1	1	244	340	14.7203
mcg	78	C	95	3	1	1	248	432	15.3795
mcg	78	C	96	3	1	1	260	332	19.018
mcg	78	C	98	3	1	1	280	329	15.1687
mcg	78	C	13	3	2	2	264	313	18.483
mcg	78	C	16	3	2	2	236	293	16.6402
mcg	78	C	23	3	2	2	220	245	8.10178
mcg	78	C	26	3	1	2	240	290	15.5341
mcg	78	C	91	3	2	2	276	302	12.4552
jfs	79	C	20	3	1	1	200	454	11.6989
jfs	79	C	21	3	1	1	236	307	8.30461
jfs	79	C	28	3	1	1	344	183	4.42201
jfs	79	C	91	3	2	1	248	304	9.80838
jfs	79	C	97	3	1	1	224	253	8.83628
jfs	79	C	16	3	1	2	292	204	5.3326
jfs	79	C	25	3	1	2	240	239	3.99802
jfs	79	C	26	3	1	2	324	132	2.62255
jfs	79	C	27	3	2	2	216	211	6.29623
jfs	79	C	36	3	2	2	220	229	7.1925
jfs	79	C	38	3	2	2	296	383	4.72359
jfs	79	C	92	3	2	2	236	239	7.85969
jfs	79	C	93	3	2	2	228	257	9.38734
jfs	79	C	94	3	1	2	276	272	10.0355
jfs	79	C	95	3	1	2	208	227	7.80183
jfs	79	C	98	3	2	2	224	226	8.0855
mpm	80	C	10	3	2	1	264	275	4.41871
mpm	80	C	11	3	2	1	232	305	6.72707
mpm	80	C	13	3	2	1	272	287	4.05671
mpm	80	C	18	3	1	1	288	228	3.41547
mpm	80	C	20	3	2	1	320	229	3.32817
mpm	80	C	23	3	2	1	276	280	4.61331
mpm	80	C	27	3	2	1	320	246	3.21395
mpm	80	C	30	3	2	1	316	261	4.06178
mpm	80	C	32	3	2	1	328	275	3.56061
mpm	80	C	33	3	1	1	272	270	4.44672
mpm	80	C	34	3	2	1	272	205	3.40082
mpm	80	C	36	3	1	1	252	257	4.083
mpm	80	C	91	3	1	1	272	343	7.79181
mpm	80	C	92	3	2	1	224	333	9.95446
mpm	80	C	94	3	1	1	232	277	4.4301
mpm	80	C	95	3	1	1	276	285	5.59907
mpm	80	C	96	3	1	1	268	281	4.87852
mpm	80	C	99	3	1	1	300	206	3.10018
mpm	80	C	15	3	1	2	252	286	4.86013
mpm	80	C	17	3	1	2	268	258	5.22404
mpm	80	C	19	3	1	2	336	283	4.26713
mpm	80	C	21	3	1	2	252	294	5.88376
mpm	80	C	25	3	2	2	224	322	6.43566
mpm	80	C	26	3	1	2	224	291	6.14788
mpm	80	C	28	3	2	2	284	237	3.86091
mpm	80	C	29	3	2	2	244	326	5.48566
mpm	80	C	31	3	1	2	284	286	4.71129
mpm	80	C	35	3	2	2	288	295	4.70847
mpm	80	C	37	3	1	2	276	241	4.1484
mpm	80	C	39	3	1	2	292	289	4.25362
mpm	80	C	40	3	2	2	276	283	5.02531
mpm	80	C	97	3	2	2	276	323	5.8705
mpm	80	C	98	3	2	2	236	306	5.33766
ssn	81	C	13	3	1	1	292	255	9.87403
ssn	81	C	15	3	2	1	232	191	6.44126
ssn	81	C	18	3	1	1	300	200	4.14235
ssn	81	C	19	3	1	1	336	189	4.16651
ssn	81	C	20	3	2	1	244	194	4.01681
ssn	81	C	22	3	2	1	252	194	7.91209
ssn	81	C	25	3	1	1	252	169	7.01443
ssn	81	C	28	3	1	1	356	222	5.10594
ssn	81	C	36	3	2	1	324	197	5.01341
ssn	81	C	38	3	2	1	388	185	6.38893
ssn	81	C	39	3	1	1	268	193	4.29267
ssn	81	C	94	3	1	1	272	206	9.09878
ssn	81	C	96	3	1	1	280	140	2.80677
ssn	81	C	97	3	1	1	280	298	9.75636
ssn	81	C	99	3	2	1	244	247	8.50467
ssn	81	C	10	3	1	2	360	258	10.3121
ssn	81	C	11	3	1	2	328	200	3.65122
ssn	81	C	12	3	2	2	252	185	6.45168
ssn	81	C	14	3	1	2	184	240	10.4427
ssn	81	C	17	3	2	2	192	248	7.98099
ssn	81	C	24	3	2	2	312	222	3.67246
ssn	81	C	26	3	2	2	232	180	7.70029
ssn	81	C	27	3	1	2	308	143	3.21093
ssn	81	C	33	3	1	2	260	254	9.27786
ssn	81	C	34	3	1	2	300	225	9.68053
ssn	81	C	35	3	2	2	220	247	9.67475
ssn	81	C	37	3	2	2	216	170	9.39328
ssn	81	C	40	3	1	2	268	163	8.05955
ssn	81	C	93	3	1	2	292	161	4.21595
ssn	81	C	95	3	2	2	424	142	2.27837
apo	82	C	13	3	2	1	288	319	14.6751
apo	82	C	15	3	2	1	324	221	13.0239
apo	82	C	20	3	1	1	416	211	3.67944
apo	82	C	23	3	1	1	304	212	8.56758
apo	82	C	31	3	2	1	316	175	4.29788
apo	82	C	32	3	1	1	368	161	3.33856
apo	82	C	37	3	2	1	368	177	5.30041
apo	82	C	97	3	1	1	344	223	6.46179
apo	82	C	18	3	1	2	332	255	8.9318
apo	82	C	25	3	1	2	376	247	7.21264
apo	82	C	26	3	1	2	340	263	10.66
apo	82	C	27	3	2	2	284	233	10.3727
apo	82	C	29	3	2	2	372	229	5.18369
apo	82	C	33	3	2	2	356	200	4.95397
apo	82	C	36	3	2	2	356	205	7.22693
apo	82	C	38	3	2	2	312	168	7.12227
apo	82	C	39	3	1	2	428	198	7.1822
apo	82	C	40	3	2	2	420	173	3.67535
apo	82	C	92	3	2	2	260	244	7.27522
apo	82	C	93	3	2	2	248	256	9.59714
apo	82	C	94	3	1	2	256	266	11.4499
apo	82	C	95	3	1	2	428	239	10.7753
apo	82	C	98	3	2	2	372	235	9.43028
sms	83	C	10	3	2	1	312	274	14.8229
sms	83	C	20	3	2	1	340	253	12.3395
sms	83	C	26	3	1	1	372	258	7.97719
sms	83	C	32	3	1	1	340	328	12.2615
sms	83	C	33	3	1	1	396	535	15.0398
sms	83	C	35	3	1	1	348	404	15.6664
sms	83	C	36	3	2	1	304	658	14.8312
sms	83	C	99	3	2	1	328	297	12.4839
sms	83	C	16	3	1	2	280	255	9.22763
sms	83	C	19	3	2	2	280	237	9.25917
sms	83	C	21	3	1	2	292	252	8.62252
sms	83	C	25	3	1	2	268	215	9.0632
sms	83	C	27	3	1	2	280	252	11.0843
sms	83	C	29	3	1	2	256	224	10.5588
sms	83	C	30	3	1	2	280	258	9.91161
sms	83	C	34	3	2	2	268	269	8.84043
sms	83	C	38	3	2	2	284	246	8.39151
sms	83	C	40	3	2	2	280	339	8.36196
sms	83	C	92	3	2	2	304	330	10.3245
sms	83	C	94	3	2	2	376	214	6.47923
sms	83	C	95	3	1	2	264	243	10.7496
sms	83	C	96	3	2	2	308	243	9.05778
mhl	84	C	10	3	1	1	400	189	4.28757
mhl	84	C	11	3	2	1	296	302	9.95402
mhl	84	C	13	3	2	1	260	337	7.98765
mhl	84	C	14	3	2	1	260	282	7.32924
mhl	84	C	20	3	1	1	264	347	9.69143
mhl	84	C	21	3	1	1	252	303	6.44629
mhl	84	C	23	3	1	1	328	260	5.79379
mhl	84	C	28	3	1	1	364	206	2.23167
mhl	84	C	30	3	2	1	256	277	5.27385
mhl	84	C	31	3	2	1	356	322	8.22152
mhl	84	C	32	3	1	1	228	267	4.86882
mhl	84	C	34	3	2	1	236	329	7.74746
mhl	84	C	35	3	1	1	240	324	8.09146
mhl	84	C	37	3	2	1	296	347	7.31981
mhl	84	C	91	3	2	1	396	283	7.98556
mhl	84	C	96	3	1	1	252	257	6.19718
mhl	84	C	97	3	1	1	220	244	5.39847
mhl	84	C	99	3	1	1	268	282	4.78959
mhl	84	C	12	3	1	2	284	210	4.70677
mhl	84	C	18	3	1	2	304	215	2.89752
mhl	84	C	24	3	1	2	308	211	3.14036
mhl	84	C	25	3	1	2	360	119	2.22149
mhl	84	C	26	3	1	2	220	274	5.82613
mhl	84	C	27	3	2	2	236	268	7.9093
mhl	84	C	33	3	2	2	232	211	3.68039
mhl	84	C	38	3	2	2	324	269	4.73784
mhl	84	C	39	3	1	2	216	280	7.29356
mhl	84	C	40	3	2	2	248	239	4.93623
mhl	84	C	92	3	2	2	248	231	4.17759
mhl	84	C	93	3	2	2	340	302	7.51577
mhl	84	C	94	3	1	2	216	187	8.22152
mhl	84	C	95	3	1	2	200	258	6.70523
nml	85	C	10	3	1	1	384	255	4.71148
nml	85	C	13	3	2	1	256	352	7.61286
nml	85	C	15	3	2	1	264	382	8.72889
nml	85	C	21	3	1	1	300	319	5.39569
nml	85	C	23	3	1	1	248	325	9.51237
nml	85	C	30	3	2	1	252	399	10.0813
nml	85	C	31	3	2	1	232	402	11.0217
nml	85	C	32	3	1	1	264	399	12.6199
nml	85	C	35	3	1	1	244	381	10.9764
nml	85	C	37	3	2	1	276	338	8.22029
nml	85	C	91	3	2	1	360	354	8.42211
nml	85	C	99	3	1	1	372	307	7.08693
nml	85	C	24	3	1	2	248	291	7.76464
nml	85	C	25	3	1	2	392	269	6.14256
nml	85	C	26	3	1	2	348	153	2.38077
nml	85	C	29	3	2	2	300	192	2.75721
nml	85	C	33	3	2	2	296	275	4.7955
nml	85	C	36	3	2	2	340	278	5.33799
nml	85	C	38	3	2	2	280	239	3.73943
nml	85	C	92	3	2	2	388	316	6.98889
nml	85	C	93	3	2	2	372	259	6.12546
nml	85	C	94	3	1	2	344	295	5.61403
nml	85	C	95	3	1	2	372	123	2.11969
nac	86	C	11	3	1	1	288	270	6.60092
nac	86	C	12	3	1	1	288	240	4.59185
nac	86	C	13	3	2	1	248	292	8.72889
nac	86	C	14	3	1	1	264	278	12.2412
nac	86	C	15	3	1	1	244	277	9.55503
nac	86	C	18	3	2	1	324	271	6.0267
nac	86	C	23	3	1	1	284	299	13.9627
nac	86	C	28	3	1	1	260	251	7.86547
nac	86	C	29	3	2	1	304	244	6.88745
nac	86	C	30	3	2	1	332	257	8.45661
nac	86	C	31	3	2	1	260	274	7.89831
nac	86	C	91	3	2	1	280	269	7.55516
nac	86	C	92	3	2	1	316	261	9.30946
nac	86	C	95	3	2	1	316	216	4.9859
nac	86	C	96	3	2	1	272	258	7.38677
nac	86	C	97	3	1	1	256	215	7.94748
nac	86	C	10	3	2	2	236	273	7.69101
nac	86	C	17	3	1	2	288	238	6.84225
nac	86	C	19	3	2	2	324	199	6.58854
nac	86	C	20	3	1	2	288	196	7.47034
nac	86	C	21	3	1	2	228	264	8.63233
nac	86	C	25	3	2	2	272	254	7.90445
nac	86	C	26	3	1	2	300	258	7.86601
nac	86	C	27	3	1	2	248	301	7.8168
nac	86	C	34	3	2	2	212	214	7.52317
nac	86	C	35	3	2	2	240	251	8.81885
nac	86	C	37	3	2	2	208	264	9.52703
nac	86	C	40	3	1	2	272	195	5.82489
nac	86	C	93	3	2	2	284	244	6.39397
nac	86	C	94	3	2	2	356	225	7.39932
nac	86	C	98	3	1	2	300	197	6.59324
ecm	87	C	18	3	2	1	304	253	11.3176
ecm	87	C	22	3	2	1	300	218	13.6207
ecm	87	C	23	3	1	1	304	258	12.4532
ecm	87	C	37	3	1	1	388	232	8.69493
ecm	87	C	99	3	1	1	348	235	13.8596
ecm	87	C	11	3	1	2	396	284	15.1678
ecm	87	C	14	3	2	2	352	253	15.5341
ecm	87	C	29	3	1	2	364	268	18.0259
ecm	87	C	31	3	2	2	424	248	14.9283
ecm	87	C	93	3	2	2	360	317	17.7212
ecm	87	C	96	3	1	2	372	300	16.9662
maf	88	C	12	3	2	1	236	258	5.14657
maf	88	C	14	3	2	1	264	279	5.87997
maf	88	C	15	3	2	1	316	199	3.3361
maf	88	C	21	3	2	1	340	313	7.07796
maf	88	C	22	3	2	1	324	247	5.77855
maf	88	C	24	3	2	1	388	193	3.39386
maf	88	C	25	3	2	1	288	241	5.0206
maf	88	C	27	3	1	1	212	265	7.17032
maf	88	C	28	3	1	1	256	276	5.21259
maf	88	C	30	3	2	1	196	308	8.87402
maf	88	C	31	3	2	1	368	249	4.37791
maf	88	C	34	3	1	1	252	301	10.1033
maf	88	C	35	3	2	1	252	263	6.19632
maf	88	C	36	3	1	1	288	171	2.87867
maf	88	C	94	3	1	1	260	272	6.49273
maf	88	C	95	3	1	1	248	249	6.71538
maf	88	C	96	3	1	1	332	204	4.12792
maf	88	C	98	3	1	1	236	229	6.30078
maf	88	C	11	3	1	2	288	140	3.71341
maf	88	C	13	3	2	2	208	237	8.26392
maf	88	C	16	3	2	2	212	256	7.0386
maf	88	C	17	3	1	2	284	184	6.25223
maf	88	C	19	3	1	2	300	185	2.98993
maf	88	C	23	3	2	2	264	210	5.15055
maf	88	C	26	3	1	2	232	316	8.95038
maf	88	C	29	3	2	2	252	251	5.11422
maf	88	C	33	3	2	2	252	267	8.38695
maf	88	C	38	3	2	2	256	283	8.16272
maf	88	C	91	3	2	2	248	213	4.62662
maf	88	C	92	3	2	2	356	178	3.14812
maf	88	C	93	3	1	2	324	238	5.37995
maf	88	C	97	3	1	2	256	239	8.31735
maf	88	C	99	3	1	2	260	216	4.99013
abd	1	M	19	1	2	1	168	328
abd	1	M	19	2	2	1	132	373
abd	1	M	37	2	2	1	148	398
abd	1	M	98	1	2	2	180	308
abd	2	M	98	2	2	2	100	387
acm	2	M	22	2	2	1	116	378
acm	2	M	12	1	2	2	196	244
acm	2	M	12	2	2	2	164	306
acm	2	M	23	1	2	2	208	263
acm	3	M	23	2	2	2	160	401
ajp	3	M	13	2	1	1	168	390
ajp	3	M	19	1	1	1	236	223
ajp	3	M	19	2	1	1	200	298
ajp	3	M	21	2	1	1	156	279
ajp	4	M	38	2	2	2	100	391
ssa	4	M	10	2	2	2	120	304
ssa	4	M	27	1	1	2	212	244
ssa	4	M	27	2	1	2	220	276
ssa	5	M	98	1	1	2	216	238
cmm	5	M	14	2	1	2	196	249
cmm	5	M	25	1	1	2	228	195
cmm	5	M	25	2	1	2	172	227
cmm	5	M	27	1	1	2	224	176
cmm	5	M	27	2	1	2	192	272
cmm	5	M	31	2	1	2	168	261
cmm	5	M	40	1	1	2	208	208
cmm	5	M	40	2	1	2	180	294
cmm	5	M	95	2	2	2	192	252
cmm	6	M	98	2	1	2	252	226
csf	6	M	15	1	1	1	184	163
csf	6	M	15	2	1	1	260	139
csf	6	M	18	1	1	1	212	190
csf	6	M	18	2	1	1	180	228
csf	6	M	20	1	2	1	204	686
csf	6	M	20	2	2	1	184	560
csf	6	M	23	1	2	1	228	656
csf	6	M	29	1	2	1	200	703
csf	6	M	31	1	1	1	212	200
csf	6	M	31	2	1	1	136	360
csf	6	M	34	1	1	1	204	446
csf	6	M	34	2	1	1	164	318
csf	6	M	37	1	2	1	192	424
csf	6	M	37	2	2	1	188	525
csf	6	M	38	1	1	1	192	122
csf	6	M	38	2	1	1	120	655
csf	6	M	97	1	1	1	224	118
csf	6	M	97	2	1	1	140	677
csf	6	M	13	1	1	2	204	325
csf	6	M	13	2	1	2	236	359
csf	6	M	19	1	1	2	200	207
csf	6	M	19	2	1	2	168	496
csf	6	M	25	1	2	2	208	518
csf	6	M	25	2	2	2	152	269
csf	6	M	26	1	2	2	228	455
csf	6	M	26	2	2	2	192	578
csf	6	M	30	1	2	2	216	531
csf	6	M	33	1	1	2	208	179
csf	6	M	33	2	1	2	236	220
csf	6	M	36	1	1	2	204	222
csf	6	M	91	1	2	2	208	311
csf	6	M	91	2	2	2	104	383
csf	6	M	94	1	2	2	220	655
csf	7	M	95	1	2	2	180	433
rea	7	M	19	1	1	1	196	216
rea	7	M	19	2	1	1	196	408
rea	7	M	31	1	2	1	196	301
rea	7	M	31	2	2	1	176	385
rea	7	M	94	1	2	1	188	327
rea	7	M	12	1	1	2	224	237
rea	7	M	12	2	1	2	184	338
rea	7	M	14	1	1	2	200	307
rea	8	M	20	1	2	2	196	306
faf	8	M	13	1	1	1	196	215
faf	8	M	13	2	1	1	144	215
faf	8	M	26	1	2	1	200	291
faf	8	M	28	1	2	1	184	254
faf	8	M	28	2	2	1	152	261
faf	8	M	32	1	1	1	216	177
faf	8	M	32	2	1	1	212	199
faf	8	M	23	2	1	2	100	193
faf	8	M	39	1	2	2	192	246
faf	9	M	39	2	2	2	208	295
fms	9	M	21	2	2	1	156	384
fms	9	M	22	2	2	1	192	410
fms	9	M	16	1	2	2	232	333
fms	9	M	16	2	2	2	128	420
fms	9	M	39	2	2	2	224	433
fms	10	M	40	2	1	2	196	379
fos	10	M	18	1	2	1	188	247
fos	10	M	18	2	2	1	164	277
fos	10	M	38	1	1	1	220	209
fos	10	M	38	2	1	1	176	304
fos	10	M	96	1	1	1	216	286
fos	10	M	96	2	1	1	228	355
fos	11	M	30	2	2	2	112	375
imm	11	M	22	1	1	2	192	146
imm	12	M	22	2	1	2	164	149
jap	12	M	17	1	2	1	212	290
jap	13	M	17	2	2	1	128	328
jjp	13	M	16	2	2	1	148	331
jjp	13	M	11	1	2	2	208	268
jjp	13	M	11	2	2	2	200	295
jjp	13	M	37	1	2	2	192	270
jjp	13	M	92	1	1	2	208	183
jjp	14	M	92	2	1	2	220	235
pmp	14	M	14	1	2	1	192	274
pmp	14	M	14	2	2	1	124	347
pmp	14	M	21	2	2	1	124	371
pmp	14	M	24	1	2	1	188	199
pmp	14	M	24	2	2	1	108	328
pmp	14	M	25	1	2	1	184	241
pmp	14	M	25	2	2	1	168	384
pmp	14	M	94	1	1	1	192	160
pmp	14	M	94	2	1	1	100	373
pmp	14	M	95	1	1	1	200	201
pmp	14	M	95	2	1	1	136	343
pmp	14	M	23	2	2	2	104	391
pmp	14	M	29	1	2	2	208	212
pmp	14	M	39	1	2	2	192	315
pmp	14	M	39	2	2	2	112	392
pmp	14	M	93	1	1	2	204	202
pmp	15	M	93	2	1	2	152	370
jmm	15	M	14	1	1	1	180	342
jmm	15	M	14	2	1	1	188	156
jmm	15	M	16	2	1	1	124	202
jmm	15	M	22	1	2	1	236	339
jmm	15	M	22	2	2	1	212	299
jmm	15	M	26	1	1	1	216	261
jmm	15	M	28	1	1	1	224	301
jmm	15	M	28	2	1	1	244	383
jmm	15	M	38	2	2	1	152	327
jmm	15	M	13	2	1	2	120	284
jmm	15	M	23	1	1	2	200	241
jmm	16	M	30	1	1	2	192	337
jpo	16	M	12	2	1	1	180	329
jpo	16	M	14	1	2	1	192	320
jpo	16	M	19	1	2	1	184	354
jpo	16	M	22	1	1	1	216	240
jpo	16	M	27	1	1	1	196	309
jpo	16	M	27	2	1	1	132	296
jpo	16	M	96	2	2	1	104	363
jpo	16	M	11	1	1	2	184	262
jpo	16	M	13	2	1	2	100	370
jpo	16	M	23	2	2	2	116	409
jpo	16	M	26	1	2	2	204	329
jpo	16	M	26	2	2	2	200	415
jpo	16	M	35	1	1	2	204	268
jpo	16	M	40	1	1	2	224	286
jpo	16	M	40	2	1	2	128	344
jpo	16	M	92	1	2	2	208	316
jpo	16	M	97	1	1	2	180	301
jpo	17	M	97	2	1	2	112	387
lma	17	M	11	1	2	1	236	379
lma	17	M	11	2	2	1	140	634
lma	17	M	14	1	2	1	220	522
lma	17	M	14	2	2	1	148	684
lma	17	M	28	1	2	1	212	358
lma	18	M	34	2	2	1	160	549
lmp	18	M	13	2	2	1	200	286
lmp	18	M	13	2	2	1	164	386
lmp	18	M	20	2	1	1	248	208
lmp	18	M	26	2	2	1	180	332
[truncated: 444 more rows]
